# Supplementary material for: Increased Antibody Response to Fucosylated Oligosaccharides and Fucose-Carrying Bacteroides Species in Crohn’s Disease
Source: Front Microbiol. 2020 Jul 14;11:1553. doi: 10.3389/fmicb.2020.01553 (PMC7381230; doi:10.3389/fmicb.2020.01553)
Supplement: Supplementary file 2 [file Table_1.xlsx]

## Sheet: IgG
ChartID	Glycan ID	Glycan Detail	C1-IgG	C2-IgG	C3-IgG	C4-IgG	C5-IgG	C6-IgG	C7-IgG	C21-IgG	C22-IgG	C23-IgG	C24-IgG	C25-IgG	C26-IgG	C27-IgG	C28-IgG	C29-IgG	C30-IgG	C32-IgG	C33-IgG	C34-IgG	S15UC-IgG	S41UC-IgG	S43UC-IgG	S53UC-IgG	S4UC-IgG	S57UC-IgG	S58UC-IgG	S2UC-IgG	S34UC-IgG	S27UC-IgG	S33UC-IgG	S36UC-IgG	S46UC-IgG	S12UC-IgG	S20UC-IgG	S24UC-IgG	S60UC-IgG	S21CD-IgG	S32CD-IgG	S39CD-IgG	S40CD-IgG	S50CD-IgG	S3CD-IgG	S5CD-IgG	S18CD-IgG	S56CD-IgG	S13CD-IgG
1	HMG-001	H2	114.975	2568.74	1	660.53	1	1	1	944.42	281.123	401.15	1	137.838	1	3221.46	343.962	289.68	742.342	4.9925	499.305	1	1	1	2080.83	519.74	558.178	762.222	1	228.042	158.042	471.87	5712.76	180.775	74.445	1	409.782	930.95	261.202	1	243.738	18843	346.082	1101.65	20.6275	220.695	1	1601.8	2289.78
2	HMG-002	H2F1	1735.92	446.515	496.19	12889.7	40.5025	781.875	1	1355.35	3152.14	74.5575	209.03	1	170.673	206.75	311.832	82.525	705.267	187.16	365.817	279.668	1	10616	406.115	945.997	1573.38	2873.71	1	1988.96	829.15	45.2625	8545.62	5812.35	574.793	5387.12	763.788	502.305	113.083	1	1777.83	4280.91	2324.12	491.952	1296.38	47.7525	2281.44	4255.11	28789.4
3	HMG-003	H2F1	1	105.775	1	28.555	1	1	1	119.553	1	76.66	23.945	1	1	1	167.252	7.7825	1	1	210.185	1	1	1	216.813	1	393.51	1	1	1	139.498	1	1	372.485	1	1	1	260.92	257.962	1	1	575.005	6725.85	1377.61	446.455	1	1	1175.01	1616.65
4	HMG-004	x	1	507.85	1	205.772	1	1	1	474.02	1	82.3975	1	1	1	487.555	1903.24	1	5.6375	3.1825	204.005	1	1	1	1	156.392	81.9375	431.707	1	831.59	105.445	1	2679.87	2241.47	1	1	240.078	220.873	1	1	128.798	1686.51	1	279.998	1	1	1	142.045	842.008
5	HMG-005	H3N1	5296.65	2245.47	12442.3	879.715	1	9983.01	1178.75	625.87	506.127	1364.51	613.76	2209.96	35.0075	884.697	540.22	37.61	6601.45	190.725	2357.85	657.435	1	190.552	3431.44	8555.94	1472.11	4089.25	194.985	420.777	1033.52	357.312	5708.11	1988.26	250.85	13506.9	7451.75	1257.63	93.2725	1	337.978	1074.53	28273.9	258.102	1	4370.3	3284.32	409.877	17923.9
6	HMG-006	H3N1	1	1	332.31	62.1775	1	1	7739.28	49.8075	1	2.535	256.13	1	181.488	753.807	242.158	157.375	699.278	1	239.037	1	1	1	351.217	3881.55	114.158	5081.13	1	409.143	187.795	1	256.235	1	140.43	3782.51	1279.07	5753.01	646.938	1	87.9525	830.525	20335.7	426.188	1	1	2792.26	768.023	9763.32
7	HMG-007	H3N1F1	1	1	1	1	1	1	1	1	1	30.52	225.71	48.7025	1	1	524.477	108.565	431.025	1	231.818	1	54.6675	1	173.757	1829.62	3292.2	563.32	1	1	1176.82	1	1	1	1	975.11	609.95	833.423	1	1	1	625.535	22737.8	1	1	1	1	15.8575	6111.74
8	HMG-008	H3N1F1	1	1	1	1	1	1	1	1	1	1	1	1	1	1	88.5525	1	1	1	80.945	1	1	1	1	471.877	1	1	1	1	25.615	1	1	1	1	1	1	1	1	1	1	215.218	1	1	876.24	1	1	23.915	1
9	HMG-009	H3N1F2	1	1	1	1	1	1	1	1	1	1	1	1	1	1	143.865	405.98	1	1	97.375	1	924.81	1	1	614.307	1	1	1	1	909.018	1	1	1	1	1	137.58	1	1	439.643	1	361.51	1	1	1369.82	1	1	1	960.527
10	HMG-010	H3N1F2	574.14	5845.72	316.22	1491.34	199.24	800.407	8752.91	892.452	6484.47	1013.58	516.465	2728.73	322.428	13182.9	304.007	782.71	1751.57	2627.54	416.967	451.06	6237.79	2116.84	1393.45	2845.76	295.393	16022.9	540.715	601.96	3763.66	6697.99	14169.2	367.11	1509.55	3462.23	1018.14	16420.7	2281.74	1	3650.39	2557.26	1824.86	428.41	2473.83	19317.4	825.375	10256.4	19734.6
11	HMG-012	H4N2	3246.55	1248.36	7365.29	119.097	1	6154.95	424.757	1	1	348.377	1	1541.84	1	1	177.062	16.1775	3538.11	63.235	736.913	131.053	1	1	1822.03	3156.32	582.1	732.635	846.72	1	684.475	1	253.735	666.67	1	5482.22	1432.18	251.183	1	1	1	1	20662.4	1	1	986.932	1	1	2338.01
12	HMG-015	H4N2	3252.43	1338.38	7131.01	233.045	1	6009.96	565.743	14.825	82.7175	486.95	1	1680.64	1	1	322.397	28.055	7997.03	59.1475	1033.49	182.715	1	1	1908.62	3247.96	483.062	1096.73	1318.55	1	985.7	1	559.658	1096.5	1	6848.19	1629.24	603.153	44.77	1	86.8	1057.28	22170.6	1	1	1262.88	1	284.183	2648.14
13	HMG-016	H4N2	1	1	1	1	1	1	1184.26	1	1	1	1	1	1	1	1	1	1	1	1	1	1	1	1	1	1	1	2042.91	1	1	1	1	1	1	1	1	7636.23	824.977	1	2703.32	1	1	1	1	1	1	1	1
14	HMG-019	H4N2F1	4158.79	1561.14	9329.07	403.025	1	7625.19	1	1	1	577.732	1	1056.47	12.8275	1	159.093	55.2325	4427.52	94.32	981.987	243.713	1	1	2318.31	4428.26	871.15	476.117	1	1	931.75	1	492.75	1369.91	1	5913.29	1880.89	384.132	1	1	243.95	227.272	25351.7	1	1	859.605	1	1	2931.7
15	HMG-020	H4N2F1	373.235	1	1	1	1	180.097	1320.52	1334.61	852.837	62.675	1	2696.72	2658.84	1	53.1825	1	1	54.91	1	1	1	1	271.015	1	759.51	1	1	1564.44	40.4375	143.72	1	1	1	3010.12	1	5454.22	1244.32	1	48333.9	490.965	1	1	1	163.875	1	461.255	1
16	HMG-022	H4N2F1	1	1	1	1	1	1	1	1	1	56.2425	1	197.327	1	1	50.94	10.815	1	1	243.442	1	1	1	1	1	2234.67	1	2658.08	1	222.815	1	1	1	1	1	1	5791.13	1	1	1	227.522	1	28456.5	1	1	1	203.722	960.285
17	HMG-024	H4N2F2	784.173	1	1	1	1	1	1	1	1	2.31	1	1	1	1	1	4.395	1	1	51.5225	1	1	1	1	1	4928.29	1	1	1	1002.49	1	1	1	1	1	1	372.135	1	1	258.967	336.24	1	7973.82	194.042	273.593	1	1	1
18	HMG-026	H4N2F2	1	1	1009.55	1	1	1	5154.76	1	1	68.59	1057.93	1	253.765	110.335	117.423	1	1066.21	1	254.52	12.305	1748.86	1	337.817	3986.28	3859.62	1185.48	695.59	116.108	2689.45	1	1	1	600.572	4601.6	1670.01	2200.32	1	1	1	1	44258.9	515.08	1	1	5288.3	1	14147.4
19	HMG-027	H4N2	784.498	245.025	395.632	619.382	1	161.398	63973.3	1	1	1	1683.3	1	1	974.812	73.435	38.2175	1114.18	1	70.0175	83.95	1	1	1308.99	11781.7	1	8041.41	1	351.925	1	1	4272.28	1	1	11321.2	3600.81	1794.08	1	1	71.3	2260.12	63268	1	1	690.582	3525.53	485.478	33168.5
20	HMG-029	H4N2F1	97.2975	1	855.418	168.237	1	1	37686.8	18.215	1	14.2025	2491.6	1	818.638	2384.16	179.788	82.285	1153.62	17.04	207.37	101.75	1	1	635.887	6303.78	18.2175	3511.9	1	400.405	265.27	1	294.17	1	342.48	6837.01	1676.89	6573.68	1	1	126.322	222.943	34933.6	1	1245.66	370.18	2409.93	965.442	20082
21	HMG-030	H4N2F1	1	1	1	1	1	1	1	1	1	17.7775	1	197.773	1	1	1	1	1	1	1	1	252.923	1	1	1	4237.84	1	2328.82	1	1229.06	1	1	1	1	1	1	180.137	1	1	1	553.397	2.515	1	1	1	1	1	1
22	HMG-031	H4N2F1	18.5	72.3875	595.092	1	1	1	2674.93	17.9775	1	27.215	803.327	1	457.472	380.15	181.095	69.035	854.73	1	180.222	1	24.6475	1	364.733	2752.1	158.52	570.055	1	41.285	82.6475	1	2265.4	1	579.61	2160.8	1234.51	1812.19	1	1	58.16	344.332	25450.3	244.237	218.87	1	4022.44	169.132	9612.49
23	HMG-032	H4N2F2	19.2125	1	1	1	1	1	788.155	1	1	1	213.673	1	1	1	1	1.45	268.94	1	1	1	1	1	1	1054.69	1012.97	1	1	1	1	1	1	1	1	263.43	344.875	949.39	1	1	100.415	1	25108.2	5787.47	174.055	1	1	1	5641.01
24	HMG-033	H5N3	10855.5	5546.49	18767.9	3188.8	1	15075.8	6186.85	379.17	3411.38	744.273	1	4285.22	57.67	2048.81	715.505	3.475	8764.52	461.198	2160.38	994.785	1	1269.29	10283.7	12870.1	2714.43	9454.2	613.435	686.312	1728.79	1293.78	14556.3	2901.95	1	24517.6	9976.89	969.562	551.523	1	1077.8	6695.95	41725.9	293.062	1	13512.2	146.782	149.175	17665.2
25	HMG-034	H4N2F2	98.035	1	1964.45	239.65	1	1	39172.2	1	1	32.5875	1964.94	1	1392.31	1899.81	161.355	183.675	1923.53	93.6275	463.91	169.837	8468.93	1	1354.55	12235.6	1	6738.49	1	1006.49	2196.85	1	630.773	1	1286.38	13030.4	2886.02	16702.7	1	1921.16	597.54	928.993	46086.2	1	1940.37	1	5433.23	1769.26	29476.2
26	HMG-035	H5N3	1411.91	3542.03	467.707	1523.97	1	415.913	589.665	458.058	2818.03	62.27	907.372	350.733	701.475	1400.92	214.933	203.643	826.222	117.9	372.09	256.17	1	168.135	1947.17	7221.35	3562.69	3978.4	1	703.162	9963.62	1	4529.14	1	422.55	5373.71	2039.65	3941.07	889.212	1	189.695	3926.7	36601.3	463.375	1	1167.28	657.038	1875.53	19196.1
27	HMG-036	H4N2F3	1031.93	1	1	1	1	1	1	1	1	1	1	1	1	1	59.3175	21.59	1	1	102.142	1	323.567	1	1	1	1	1	265.053	1	1055.51	1	1	1	1	1	1	96.73	1	363.82	324.71	712.447	1	1	1566.02	1	1	629.74	1
28	HMG-037	H4N2F2	221.632	1362.74	601.105	307.933	252.002	34.0425	6293	401.735	3430.76	629.812	1075.59	1000.23	567.608	6368.31	146.382	188.895	2327.45	384.91	490.555	291.135	2528.93	617.518	676.352	4922.84	183.577	6454.12	3.625	154.17	1756.41	3266.69	5823.58	1	1201.68	3636.44	1481.39	4609.69	442.39	1	806.217	1342.36	30040.5	387.447	1075.35	4490.09	2248.03	3276.88	18282.5
29	HMG-040	H4N2F3	1	1	910.207	127.838	1	1	6007.91	1	1	38.9675	968.59	1	444.015	131.787	165.637	12.41	1092.91	20.355	298.01	1	429.047	1	359.87	3658.37	26.8575	766.788	133.825	146.478	999.985	1	1	1	523.36	3547.2	1407.55	3867.93	1	157.332	297.965	994.118	30040.4	666.86	935.525	1	3315.79	838.783	10284.2
30	HMG-041	H5N3F1	6980.91	3579.19	13554.4	1754.31	1	11634.7	1	201.72	1765.52	948.772	1	1519.87	21.3625	933.045	385.148	6.0525	5864.91	355.727	2792.4	546.632	1	377.222	6151.95	7379.26	1527.59	4658.94	315.305	884.837	1374.68	367.097	5000.31	2169.97	1	8454.07	5648.62	642.933	253.085	1	936.167	3047.35	27948.8	289.735	1	6578.75	210.47	480.292	9350.11
31	HMG-043	H4N2F3	605.025	108.978	325.473	2360.18	2.0375	508.095	1	1205.16	4638.7	54.3375	1	1	1	49.8325	135.347	1	1	302.18	87.335	8.515	1580.64	18318.2	363.428	773.8	4441.08	2860.72	659.963	1427.29	2383.56	1	5635.84	6997.38	483.625	3100.92	427.62	1420.06	1.67	1	2014.49	1015	1118.38	602.558	568.175	1	1	3416.59	23641.9
32	HMG-044	H5N3F1	1139.28	818.07	691.832	1701.24	1	639.69	76.215	60.28	305.127	91.705	492.447	131.993	66.9975	1370.92	247.683	1	1238.87	166.027	332.778	309.212	1	485.562	1743.92	4106.49	1313.72	3064.99	1	331.173	252.227	1	5468.52	23.48	109.642	4012.73	1946.48	3345.72	306.845	1	309.685	1059.2	32152.9	5904.02	1	2590.75	634.507	3558.08	13073.1
33	HMG-045	H5N3	1	1	1	178.392	1	1	1	484.165	1	29.8875	440.593	1	1	69.5125	120.817	17.2875	377.377	1	181.94	39.28	1	40.9025	166.535	2514.4	1	57.275	1	7.05	142.153	1	1	1	45.3675	3868.79	498.645	6370.26	1	1	1	1	34259.4	1	548.212	1	250.11	491.017	8352.76
34	HMG-046	H4N2F3	104.27	1	1087.61	19.0125	1	1	7324.1	1	1	57.4225	1162.07	1	473.875	187.087	150.422	77.5675	1498.32	51.715	307.385	44.3275	481.89	1	321.755	4011.62	1	1220.78	1	152.567	1050.32	1	1	1	554.523	5428.31	1447.72	3445.38	1	176.905	289.322	17.5025	34570.3	1316.42	1099.27	1	3223.94	601.117	12608
35	HMG-048	H5N3F1	541.585	210.455	1	1	298.335	1	339.222	362.118	1	2.5425	104.71	1	1	383.915	136.84	1	1	1	69.66	1	1	70.875	236.618	1	422.312	244.195	1103.52	594.61	1	1	1204.51	1	1	1	990.125	9030.66	44.375	1	28.065	1	9617.69	1	1	727.495	1	1	1648.12
36	HMG-049	H5N3F1	6681.18	3188.41	12819.3	1580.57	1	10907.3	1	191.078	1467.63	757.08	1	1431.92	27.56	744.82	362.36	4.535	5205.18	183.555	2130.88	457.71	1	428.555	4930.69	5882.23	1300.37	4239.75	136.08	660.607	1238.62	308.248	4154.03	1883.75	1	8857.94	4736.95	780.537	193.995	1	827.15	1842.28	27121.4	259.545	3.7825	6250.2	777.79	32.7175	8745.02
37	HMG-051	H5N3F1	1	81.3025	177.53	76.7275	1	1013.1	495.668	1	1	102.11	354.375	1	1	307.08	7.0625	1	654.127	1	170.043	1	690.502	1	363.8	3206.4	2382.94	714.788	1	89.1525	1462.45	1	1	1	1	2429.28	647.995	7910.68	1	1	94.365	182.882	30734.8	1	1	1	226.82	303.09	9536.9
38	HMG-052	H5N3F1	1	75.8625	78.77	209.877	1	1	1	245.3	1	187.06	536.075	24.18	131.61	489.615	131.11	15.74	727.925	8.4025	307.25	18.51	1354.17	1	459.138	3562.6	6073.61	851.957	90.455	357.212	2118.66	1	1	1	190.287	5052.33	974.898	7506.11	1	1	249.052	71.4725	38153	34931.9	1	1	928.013	569.355	10352.1
39	HMG-054	H5N3F2	1	183.222	5167.23	1	1	1	1	3758.54	1	126.067	1021.41	51.09	154.782	1095.46	52.4375	1754.03	186.795	1	121.648	181.668	186.58	142.675	1	740.11	252.013	115.445	1	378.483	25.8125	1449.27	3150.83	1	267.002	1	316.075	7360.64	1	1	498.26	1	12824.7	1	540.857	491.485	1	928.872	1403.7
40	HMG-055	H5N3F2	1	1	1	1	1	1	1	1	1	74.7	1	1	1	1	16.945	1	1	1	279.235	1	332.17	1	1	47.4125	3032.22	19.3775	65.67	1	1459.43	1	15.92	1	1	1	36.26	883.283	1	1	69.775	1	2752.81	1	1	1	1	1	1032.94
41	HMG-056	H5N3F2	10.6375	63.3675	1	157.605	1	1	1	1	1	92.1175	162.835	1	1	1	134.68	1	632.47	1	260.653	3.5275	1	1	1	1	636.18	33.535	1	1	66.5375	1	41.41	1	1	1	977.298	286.072	1	1	176.918	57.79	672.15	1616.72	1027.38	1	1	1	864.938
42	HMG-057	H5N3F2	1	1	1	1	1	1	1	1	1	1	1	1	1	1	1	1	1	1	1	1	548.72	1	1	1	3056.27	1	957.88	1	2186.57	1	1	1	1	1	1	8686.32	1	1	1	1	1	1	1	1	1	1	1
43	HMG-058	H5N3F2	3328.36	1314.88	9355.37	282.897	1	6447.56	1	115.498	1	566.558	1	772.308	57.4475	1	172.073	1	3666.99	32.695	487.81	214.817	1	1	1978.15	3477.84	585.925	856.345	84.7425	13.7325	874.603	1	964.693	823.332	1.65	3525.04	1357.81	526.617	1	1	57.3175	1	23041.3	1	1	390.89	1	19.905	2694.42
44	HMG-059	H5N3F2	3539.3	1458.29	8934.64	97.355	1	7027.52	1	1	1	572.505	1	843.405	1	1	103.99	1	5077.6	29.395	632.888	158.752	231.655	1	1988.22	3323.14	4104.44	395.158	246.347	1	2064.22	1	135.882	461.918	1	3835.64	1480.1	415.915	1	1	1	1	25641.9	1	1	469.095	1	222.585	2728.85
45	HMG-060	H5N3F2	1	1	1	76.7875	1	1	1	1	1	1	431.815	226.685	1	1	1	1	1	1	1	1	1	1	1	1	1	1	4010.11	1	65.495	1	1	1	1	1	1	1	1	1	1	1	1	1	1227.44	1	1	301.935	1
46	HMG-061	H5N3F2	3697.49	1309.02	9445.65	116.188	1	6316.41	1	5.19	1	419.107	1	782.205	77.355	1	1	1	3739.09	30.05	533.217	201.04	378.067	1	1920.67	3538.74	3921.78	465.053	387.947	1	2266.02	1	233.313	588.623	1	3734.49	1583.68	284.275	1	1	1	1	23332.1	1	1	509.475	1	1	2616.14
47	HMG-063	H6N4F1	3789.65	1833.42	6811.29	1100.11	1	5054.3	1124.78	52.3675	533.895	115.482	1	518.04	1	163.963	43.38	9.9525	2517.24	162.24	400.095	241.028	1	210.535	2596.47	3629.07	1429.09	3013.5	370.917	1	705.62	97.775	5049.32	195.263	1	7079.45	2389.14	398.907	146.882	1	431.087	450.975	28987.4	130.772	1	2718.69	1	1	8772
48	HMG-064	H6N4	5821.92	3011.75	9277.14	1781.83	1	14280.5	3159.65	251.052	1694.9	399.635	1	1006.97	1	456.15	255.908	1	4904.5	237.787	1167.26	368.65	1	856.07	4214.56	5205.96	1875.98	5759.45	348.668	226.44	960.922	332.657	6939.25	780.135	1	11035.5	4474.08	760.845	554.242	1	729.678	2704.54	30831.6	1	1	6381.43	1	810.547	10812.4
49	HMG-065	H6N4	2556.56	1286.16	5260.53	165.398	1	4130.39	2960.47	1	9.4025	135.853	1	519.885	1	1	101.2	1	2606.19	69.69	533.615	125.95	1	11.8775	1528.72	2676.15	402.495	573.058	1	1	613.232	1	256.013	31.2425	1	4288.37	886.755	1206.6	1	1	97.0425	982.98	21256.4	1	1	255.63	1	132.61	2947.65
50	HMG-068	H5N3F3	1	1	1	1	1	1	1	1	1	46.04	1	1	1	1	300.463	1	1	1	153.83	1	1	1	1	1	5431.76	1	1	1	1160.41	1	1	1	1	1	1	416.615	1	1	1	1026.41	1	7271.67	1	1	1	25.53	1
51	HMG-069	H5N3F3	1	1	1	1	1	1	1	1	1	8.06	1	1	1	1	65.3075	1	1	1	214.315	1	1	1	1	1	1188.32	1	1	1	764.497	1	1	1	1	1	1	81.0975	1	1	1	917.875	1	3300.69	1264.19	1	1	262.178	273.798
52	HMG-070	H5N3F3	1	1	1	1	1	1	1	1	1	91.7625	1	727.113	1	1	235.655	1	1	1	132.55	1	639.82	1	1	1	6393.79	1	244.205	1	1789.16	1	1	1	1	1	1	1218.22	1	1	1	856.2	1	570.562	1	1	1	107.21	1
53	HMG-071	H5N3F3	1	1	1	1	1	1	502.178	1	1	32.665	130.082	1	1	1	45.3475	1	53.8	1	153.012	1	444.575	1	1	574.855	2850.16	1	534.692	1	1776.34	1	1	1	1	139.105	295.092	5682.29	1	1	1	852.938	16123.9	1	176.755	1	1	278.278	4351.98
54	HMG-072	H6N4F2	1999.75	536.457	3211.48	20.93	1	1973.08	141.853	1	1	114.112	1	638.228	1	1	1	1	966.753	88.67	200.012	5.3875	77.2425	1	1028.91	2095.13	6239.15	643.235	185.293	1	1717.65	156.102	15.195	1	1	2050.8	478.233	446.393	1	1	1	326.952	14228.2	1200.88	1	115.615	1	604.85	1720.45
55	HMG-073	H6N4F1	2995.09	1163.77	6602.14	1.1025	1	4954.12	796.318	1	1	299.715	1	1332.17	1	1	82.3625	1	3957.33	56.7825	730.55	177.188	1	1	1618.98	2946.88	6612.66	561.205	139.317	1	2221.99	226.595	215.073	410.94	1	5551.29	1032.42	501.812	1	1	1	530.242	23469.8	1892.72	1	365.272	1	1214	2426.55
56	HMG-074	H6N4F2	1195.65	575.928	2242.85	132.005	1	1158.78	320.778	1	1	142.612	1	210.83	1	1	339.322	1	883.57	52.86	213.06	1	1	1	859.183	2188.72	6782.16	693.45	102.025	1	1627.28	90.955	163.565	1	1	979.408	417.053	685.633	1	1	1	821.805	14016.6	31378	1	2.2425	1	802.12	2374.57
57	HMG-075	H6N4F1_H6N4F2	4351.91	1879.6	6061.58	1394.19	1	5354.85	1457.06	178.808	648.29	119.94	1	626.768	106.947	576.082	410	1	3177.61	229.225	754.803	283.067	1	506.433	3251.91	4218.45	1580.05	4129.35	289.94	165.417	923.367	209.537	5753.47	476.728	1	9759.46	3161.71	571.367	331.94	1	308.54	1823.74	29028.8	802.623	1	3591.96	1	1138.18	8003.14
58	HMG-076	H6N4F2	624.43	466.125	567.17	317.625	36.2	388.815	1	328.155	497.065	11.7875	349.332	1	1	661.623	568.385	1	1	14.9525	678.393	1	1	1	1380.75	565.345	1020.55	2138.41	1	1600.19	131.803	1	2687.77	1	1	1	2622.53	5712.12	1	1	163.463	1563.03	22970.3	1	1	3461.9	1	411.085	4292.45
59	HMG-077	H6N4F2	1	1	1	160.165	1	1	1	1	1	95.7075	127.62	486.85	1	1	47.5025	1	1	1	290.75	1	288.715	1	1	1	5302.61	1	140.03	1	1954.02	4.645	1	1	1	1	1	1	1	1	1	75.2125	1	1	907.36	1	1	183.243	1
60	HMG-078	H6N4F2	1	1	307.43	179.36	1	1	1	1	1	12.9425	168.523	1	1	1	102.453	1	1	1	36.66	1	1	1	1	1	4997.03	1	1	1	930.695	1	1	1	1	1	23.2075	106.755	1	1	221.458	211.658	1	33795.1	954.095	1	1	511.895	1
61	HMG-079	H6N4F2	1	45.1025	1	1	1	1	1	1	1	67.6275	1	817.577	1	1	2.3875	1	1	1	40.565	50.9025	655.648	1	1	437.3	9034.68	1	212.697	1	2458.61	314.38	1	1	1	1	1	287.73	1	1	1	1	1244.66	24196.4	1	1	1	104.74	1
62	HMG-080	H6N4F2	1	1	1	466.613	1	14.4175	1	11.58	362.637	1	802.235	1	53.01	1	6.3325	1.4225	1	1	30.005	1	1	1	1	1	1	1	1	1	163.663	1	130.312	1	1	1	79.145	1	1	1	1	1	1	1	1612.22	22.16	1	2095.07	1
63	HMG-081	H5N3F4	1650.49	822.092	4055.94	106.212	1	1583.5	1	15.1175	81.305	10.12	1	151.928	1	1	40.1225	23.65	1798.27	66.14	235.583	151.732	1018.43	1	1222.45	2944.52	52.2325	75.4225	1.7625	1	1057.05	1	1	40.2825	1	1941.21	439.84	397.895	1	224.642	1	1	9974.06	1	1143.46	82.285	1	585.32	1601.83
64	HMG-084	H5N3F4_H6N4F3	1	1	1	1	1	11.7575	1	1	1	13.795	159.6	1	1	1	22.9575	1	1	1	1	1	165.863	1	1	1	1	1	15.9725	1	994.533	1	1	1	1	1	1	1	1	1	1	1	1	1	1474.05	1	1	360.345	1
65	HMG-085	H6N4F3	1	1	1	200.875	1	1	1	2.5425	1	21.655	260.137	1	1	1	23.92	1	1	1	21.225	1	2001.94	1	1	1	1	1	1	1	1100.83	1	1	1	1	1	1	1	1	559.492	1	1	1	1	1891.02	1	1	475.942	1
66	HMG-086	H6N4F3	277.535	1	1	1	1	1	1	1	1	84.9975	1	1389.33	1	1	1	1	1	17.365	580.575	1	905.308	1	98.845	26.7875	1	180.425	198.548	1	2705.09	550.305	1	1	1	1	89.1625	408.293	1	1	1	12.1775	1	28717.1	1	1	1	839.09	147.952
67	HMG-087	H7N5	1	1	1	1	1	1	1	1	1	1	1	1	1	1	1	1	1	1	1	1	985.253	1	1	1	1	1	1	1	1817.72	1	1	1	12.735	1	1	1	1	714.692	1	1	1	1	2454.14	1	1	289.278	1
68	HMG-089	H6N4F2_H7N5F1	346.67	434.385	1008.6	267.338	1	130.6	1	1	1	1	152.528	1	1	1	1	1	136.548	1	1	1	1	1	471.722	2169.55	378.02	191.047	1	1	1204.43	1	76.4225	1	1	582.567	164.32	1110.51	1	1	1	1	19480.9	1	434.055	71.6775	1	1	2955.01
69	HMG-090	H6N4F4_H7N5F2_H6N4F6_H8N6F2	1	161.625	39.0125	1	1	1	1	1	1	17.4175	1	1	1	1	1	1	1	1	1	1	1	1	1	1031.01	2002.57	1	50.585	1	1959.76	1	1	1	1	1	1	1069.97	1	1	1	1	3002.56	1163.31	484.423	1	1	1	537.797
70	HMG-091	H7N5F3_H8N6F2	1	70.31	1	81.6375	1	1	1	1	1	1	1	1	1	1	1	1	1	1	1	1	1	1	1	449.48	1629.43	1	9.9575	1	1743.2	1	1	1	1	1	1	590.753	1	1	1	1	1076.33	3213.42	458.16	1	1	1	146.907
71	HMG-092	H8N6F4	1	19.6	1	35.1575	1	1	1	1	1	1	1	1	1	1	12.9825	1	1	1	1	1	1	1	1	191.48	148.225	1	1	1	1267.27	1	1	172.575	1	1	1	260.13	1	1	1	1	282.595	43.885	305.745	1	1	1	1
72	HMG-093	H9N7F4	1	81.98	1	111.952	1	1	1	25.5075	1	65.0825	1	1	1	1	304.517	1.97	1	1	147.972	1	1	1	1	231.942	317.852	1	1	1	1552.7	1	1	1	1	1	47.21	380.083	1	1	91.0025	611.248	467.782	473.32	293.21	1	1	1136.33	196.903
73	HMG-094	H10N8F4	1	12.365	1	1	1	1	1	1	1	15.045	1	1	1	1	205.72	1	1	1	35.6525	1	1	1	1	29.785	436.68	1	1	1	1469.87	1	1	1	1	1	1	324.01	1	1	41.28	314.913	1	612.165	228.312	1	1	940.96	71.7975
74	HMG-095	x	1	59.57	1	1	1	1	1	1	1	10.3425	1	1	1	1	38.755	1	1	1	4.72	1	1	1	1	228.543	304.435	1	1	1	1611.69	1	1	1	1	1	1	245.61	1	1	1	1	507.438	198.68	223.595	1	1	547.69	76.555
75	HMG-096	H5N3F1	116.862	71.5275	1	1	1	1	1	84.29	1	15.51	1	1	1	1	7.4025	1	1	1	77.535	1	1	1	1	120.215	474.683	1	1	1	1748.25	1	1	1	1	1	6.145	230.817	1	1	1	1	185.18	414.175	121.588	1	1	711.38	39.785
76	HMG-097	H4N2S1	3474.87	1424.7	7935.33	263.135	1	6966.01	1	93.1575	532.25	612.877	5.52	823.33	275.567	1	290.772	273.058	5281.36	207.925	1252.02	268.597	1	260.825	2278.92	3871.63	435.458	1736.61	73.91	349.07	1754.35	54.0775	596.918	5403.89	1	5991.81	2231.54	870.107	130.45	1	319.07	2324.98	22638.9	1	1	614.375	1	5031.03	3522.11
77	HMG-098	H4N2S1	1	1	444.343	891.88	1	1	1	9.4375	1	8.7875	1	1	1	1	40.71	1	1	83.1275	200.453	1	1	1	1	1	1	1	2830.59	1	103.287	1	1	1	1	1	55.7625	2469.4	1220.48	1	131.023	865.232	1	1	1	1	1	1798.87	1
78	HMG-099	H4N2F1S1	210.942	1	1	1	1	1	1	41.1025	1	1	1	1	1	1	64.0275	26.255	1	1	232.233	1	1	104.37	1	1	634.298	1	1	1	72.885	1	1	1	1	1	63.0475	288.082	362.987	1	146.282	662.605	1	1	1	1	1	1377.12	1
79	HMG-100	H4N2F1S1	1	1	1	1	1	1	1	36.9925	1	88.7675	1	61.465	1	1	86.39	1	1	1	236.605	1	368.54	26.095	1	1	3778.27	1	133.743	147.707	1560.22	1	1	1	1	1	44.1125	499.085	1	1	2.51	1168.74	1	1	1	1	1	3438.04	1.4575
80	HMG-101	H4N2F2S1	556.01	60.9075	1	1	1	1	1	109.03	1	34.4075	1	1	867.52	1	116.472	1	1	1	274.923	1	1	90.71	1	1	2922.79	1	1	1	162.405	1	1	1	1	1	5.9625	2006.85	12.23	1	2744.88	961.435	1	1	1	1	1	1279.2	206.69
81	HMG-102	H4N2F2S1	1	1	1	1	1	1	1	170.447	1	48.155	33.5725	1	72.3075	1	53.49	1	1	4.9725	200.41	1	272.757	122.163	1	1	1	1	8.8225	118.445	1042.06	1	1	326.168	1	1	94.0025	255.493	1	24.7375	70.8075	819.13	1	1	1779.67	1	378.772	3371.01	183.88
82	HMG-103	H4N2F1S1	427.832	1	1	1	1	1	1	1	1	1	1	1	505.42	1	1	1	1	1	53.48	1	1	1	1	1	3800.35	1	1	1	1	1	1	1	1	1	1	2164.65	1	1	1	1	1	1	1	1	1	54.38	38.89
83	HMG-104	H3N1S1	2502.03	1475.17	1072.98	1	1	6071.27	74.105	12.735	442.312	75.35	1	893.3	81	236.735	32.0625	202.143	3863.42	81.7425	514.072	212.065	1	1	1551.04	4356.95	1351.31	724.438	73.08	1	1796.12	1	757.948	4081.78	1	1250.5	754.808	374.065	1	1	17.5025	783.733	12297.4	1	1	1065.87	1	961.33	718.597
84	HMG-105	H3N1S1	1015.09	1	843.408	1	1	1	812.197	1	1	50.78	537.735	1	1	1122.99	317.735	1	762.375	51.9175	369.51	70.13	1	1	20.6075	5019.8	253.717	1702.4	1	1	338.877	1	1	1	82.06	2431.8	3435.89	971.505	1	1	103.44	445.263	27510.4	1	1	33.77	1340.17	737.957	11281.4
85	HMG-106	H3N1S1	1	1	7.0175	35.2375	1	1	1	1	1	1	791.09	1	1	412.522	1	1	111.59	1	340.102	1	1	1	1	7577.04	1	11004.2	1	1	606.243	1	1190.62	105.455	1	4892.16	172.273	491.762	1	1	87.395	52.5725	34423.1	1	1	1	7027.86	1405.11	16364
86	HMG-107	x	255.915	728.605	3091	1	1	1	1	1	126.472	89.6375	1	1	1	142.97	167.98	1	119.785	1	550.558	54.8625	1	1	317.175	79.01	162.158	1	1	994.375	48.47	1	2502.62	1	1	1	947.508	725.355	1	1	1	363.005	16682.7	449.378	1	564.483	1	1	2973.48
87	HMG-108	H3N1F1S1	1039.61	69.82	306.558	1529.62	1067.22	123.515	1	1444.74	3868.78	45.1775	1	1	1	1	66.865	1	1	446.025	152.415	101.49	1	9802.98	107.2	942.055	3301.72	1764.62	1	666.64	207.27	1	3425.65	3884.19	148.553	2381.14	411.817	245.395	1	1	1141.62	320.555	1	840.855	594.66	1	1	3644.81	14816.1
88	HMG-112	H3N1F1S1	1	1	85.845	1	1	1	3148.55	1	1	3.99	508.062	1	347.865	1	666.29	384.56	641.4	1	30	1	1	1	222.487	2112.34	78.0575	1312.34	1	1	293.52	1	1	1	1	294.812	655.253	473.743	1	1	1	1	29943.1	1	1	1	1	1369.04	7402.35
89	HMG-113	H3N1S1	1	1	100.555	213.555	1	1	1	1	1	7.4625	322.522	1	1	656.712	176.805	190.352	851.955	1	148.925	1	1	1	345.663	3534.91	137.868	3859.55	1	1	278.382	1	1	1	1	1569.36	548.733	2174.25	1	1	1	1	28391.5	1	1	1	3447.59	1967.99	10446.8
90	HMG-114	H3N1F1S1	241.265	1	85.5875	2407.86	1	1	1	667.518	4241.98	1	1	1	1	1	21.9825	1	115.468	144.825	1	7.0675	1	10271.7	166.855	497.19	2464.97	1722.82	1	689.067	226.488	1	3977.88	3890.65	362.505	2423.84	348.018	1	1	1	944.335	1	1	40.08	455.892	1	1	4404.88	13558.5
91	HMG-115	H3N1F1S1	1270.66	17022.6	1486.63	5221.43	818.805	2958.72	18222.6	1493.21	12500.7	2037.26	2099.57	5385.01	1433.85	37352.1	274.007	1478.66	4768.16	3856.99	940.65	1662.23	14303.1	7234.53	3456.03	4216.6	856.33	32734.7	1525.4	2097.71	6519.27	18480.8	34188.8	2122.12	3434.78	11775	2823.43	33071.1	7327.05	47.01	9774.02	5224.52	5665.02	2304.47	3892.19	38362.5	1950.69	39244.4	34968.3
92	HMG-116	x	1	83.0825	607.613	1	1	1	1	5.405	290.945	15.6475	60.2625	1	1	1	1	1	1	1	139.163	1	1	1	1	1	151.702	1	1	1	149.94	1	1929.43	1	1	1	208.77	859.607	1	160.215	1	1	1	1	1	4726.88	1	2183.42	100.715
93	HMG-117	H2S1	1	284.89	1	1	1	1	1	1	1	27.0025	1	1	1	1	146.292	88.645	36.2225	1	771.815	1	1	1	670.33	186.397	66.9325	1	1	356.538	100.898	640.247	1	693.842	1	1	121.233	338.403	1	1	1	1	1475.65	1	1	1	1	2358.06	23.7025
94	HMG-118	H2S1	1	163.89	1	330.133	1	757.325	1	2627.93	1	87.6675	1	1	184.322	1	25.405	1	1	1	261.115	81.72	1	1	1	1	1	1	1	1695.52	143.07	1	1	1	120.442	1	86.6725	1151.06	1	1	213.518	48.55	17.17	1569.41	167.588	1	1	1202.3	1
95	HMG-119	H3N1F1S1	1	1	1	1	1	1	1	1	1	74.0325	1	1	1	1	1	1	1	105.662	1	491.053	1	1	1	1	6213.98	3311.09	1	1	793.325	1	1	1	1	1	1	1	1	78.235	1	1	1	1	1	1	1	1	22616
96	HMG-121	H4N2S1	2095.89	1282.25	1244.53	4.0875	49.28	5576.53	1	59.5725	180.72	55.1675	20.315	366.715	101.977	53.5425	1	69.45	1624.84	20.7225	72.2625	310.83	1	1	1658.31	4205.28	1291.6	975.03	918.195	99.925	2175.06	1	246.498	3911.28	1238.01	216.938	498.022	71.805	1112.99	1	621.197	1	8307.82	1	1	645.298	1	1	6559.41
97	HMG-122	H4N2F1S1	1716.84	923.405	978.368	24.1975	1	5510.78	1	1	1	47.2225	31.4	1269.75	1	1	53.2725	203.657	1563.66	25.07	85.9925	97.3675	1	1	1645.01	3737.18	1024.53	583.545	1	1	1603.65	1	1	3642.29	1	1325.47	349.14	68.6525	101.388	1	1	1	5822.43	1	1	526.663	241.32	1	5761.25
98	HMG-123	H4N2S1	3571.91	1176.7	8691.89	87.845	1	5186.4	1	1	263.663	404.905	4.45	808.947	126.54	1	78.895	112.84	4527.85	246.108	649.202	220.65	1	1	1991.43	3589.89	526.913	2041.67	136.627	253.55	1514.72	1	148.877	4139.4	1	3654.79	1851.59	430.382	1	1	1	410.945	17781.1	1	1	402.01	1	3072.96	3297.69
99	HMG-124	H4N2S1	1518.72	350.02	4732.51	1	1	2186.24	1	1	142.142	14.855	258.707	116.35	1	1	1	196.453	492.005	163.375	76.91	1	1138.84	1	1172.14	2763.95	133.237	2564.22	1	1	727.163	1	1	3953.49	1	1	1093.33	1	1	1	1	17.4525	18837.9	1	1	1	1	6030.4	1528.26
100	HMG-125	H4N2S1	1	1	1	1	1	1	391.545	1	1	1	1	1	1	1	1	1	1	1	1	23.185	1	1	1	1	1	1	1	1	17.805	1	1	1	1	1	1	2939.72	1	1	1	1	1	1	1	1	1	1	1
101	HMG-127	H4N2F1S1	1	1	1	641.065	1	1	1	1	1	1	1	1	1	1	1	1	1	1	1	1	1	1	1	1	1	1	2738.24	1	31.6675	1	1	1	1	1	1	1557.1	841.227	1	1	1	1	1	1	1	1	1	1
102	HMG-128	H4N2F2S1	403.46	1	1	1	1	1	1	1	1	1	1	1	1	1	1	1	1	1	1	1	1	1	1	1	145.752	1	1	1	1	1	1	1	1	1	1	1	1	1	1	1	1	1	1	1	1	1	1
103	HMG-129	H4N2F2S1	275.788	1	1	178.243	1	1	1	1	1	1	1	1	1	1	1	1	1	1	1	1	1	1	1	1	14.275	1	1	1	203.41	1	1	1	1	1	1	1	1	1	1	1	1	1	1	1	1	1	1
104	HMG-130	H4N2F1S1	1	1	1	1	1	1	1	1	1	31.0625	1	1	1	1	1	1	1	1	1	1	190.595	1	1	1	4341.24	1	113.968	114.27	1661.98	1	1	1	1	1	1	168.938	1	1	1	201.54	1	1	1	1	1	1640.29	24.41
105	HMG-131	H4N2F1S1	73.6375	1	1	1	1	1	1	1	1	1	1	1	1	1	1	1	1	1	29.5875	1	1	1	1	1	657.267	1	1	1	132.3	1	1	1	1	1	80.62	60.305	1	1	1	218.675	1	1	1	1	1	1	1
106	HMG-132	H4N2F1S1	425.455	1	1	1	1	1	1	1	1	1	1	1	576.668	1	1	1	1	1	1	1	1	1	1	1	3056.48	1	1	1	1	1	1	1	1	1	1	1728.89	1	1	1927.93	1	1	1	1	1	1	1	1
107	HMG-133	H3N1F1S1	347.387	1	1	1	1	1	1	252.738	1	1	1	1	88.5675	231.08	1	1	1	1	1	1	1	1	1	1	1	1	1	1	3.725	1	1	1	1	1	1	1	3.44	1	191.108	1	1	1	1	1	1	1	1
108	HMG-134	H3N1F1S1	392.452	45.455	16.3875	414.495	1	1	1	1242.73	2733.76	29.74	1	1	52.7725	1	51.3725	1	1	522.582	1	1	1	7757.26	216.32	506.997	1799.21	2040.95	1	1083.47	162.037	1	4837.48	4138.27	1	2535.19	93.235	1	1	1	386.275	1	1	533.462	583.048	1	29.9825	2770.47	7471.45
109	HMG-135	H4N2F2S1_H5N3F2S1	188.9	1	1	1	1	1	1	1	1	5.69	1	1	1	1	1	1	1	1	1	1	1	1	1	1	998.993	1	1	1	132.32	1	1	1	1	1	1	176.505	1	1	1	1	1	1	1	1	1	1	1
110	HMG-136	H4N2F1S1	1	1	1	33.91	1	1	1	1	151.493	1	67.9925	1	1	1	1	345.312	1	1	1	1	1	1	1	1	1	1127.06	1	1	1	1	1	1	1	1	1	1	1	1	1	1	1	1	1105.45	1	1	3310.16	1
111	HMG-137	H4N2F2S1	1	1	1	1	1	1	1	1	1	1	1	1	13.33	1	1	1	1	1	1	1	1	1	1	1	1	1	1	1	839.652	1	1	1	1	1	1	1	1	1	1	1	1	1	1557.87	1	1	681.253	1
112	HMG-138	H4N2F1S1	67.5825	1	1	1	103.273	1	1	1	1	1	395.76	1	1	1	1	1	208.54	1	1	1	1	1	1	1127.51	1	1	1	1	1	1	1	1	1	761.745	71.83	602.768	1	1	1	1	29474.9	4013.26	1	1	1	1	9452.77
113	HMG-139	H4N2F1S1	1	1	563.013	1	1	1	955.783	1	1	1	778.233	1	1	85.815	1	1	1251.13	1	35.4975	1	1	1	123.97	3549.38	1	619.315	1	1	1	1	1	1	347.053	2805.29	1329.2	1281.9	1	1	1	1	49495.6	210.72	1	1	5589.87	1	16651
114	HMG-140	H4N2F1S1	253.403	1	1	1	1	1	1	1	1	1	1	1	486.183	1	1	1	1	1	1	1	1	1	1	1	2749.87	1	1	1	1	1	1	1	1	1	1	787.947	1	1	306.562	1	1	1	1	1	1	1	1
115	HMG-142	H4N2S1	116.945	194.933	215.208	1	1	1	1	1	1	1	1	1	1	1	1	1	1	1	53.6275	1	1	1	1	913.095	1	1	1	1	628.8	1	1	1	1	1	1	1	1	1	1	1	2171.89	11.405	1	1	1	1	1654.93
116	HMG-143	H5N3F1S1	376.87	90.535	238.702	1	1	1	1	104.183	1	52.715	691.388	305.58	184.583	625.58	83.395	64.36	566.325	1	393.985	91.415	1	142.18	406.152	2453.56	4046.05	1310.79	1	436.438	177.045	1	1046.62	1	10.0825	3415.62	569.695	1242.84	509.633	1	1	1	31646.5	3277.78	1	675.962	148.955	1835.73	12243.1
117	HMG-144	H5N3F2S1	2304.59	775.697	7492.32	1	1	3850.93	1	1	1	29.855	1	472.308	1	1	1.73	1	2045.96	50.0125	1	144.297	1	1	2060.29	4205.84	1	57.6625	1	1	265.145	1	1	105.805	1	743.71	1167.23	1	1	1	1	1	9748.75	1	1	187.575	1	1	1271.45
118	HMG-145	H5N3F2S1	1	10.3775	1	1	1	1	1	1	1	18.7775	1	1	49.3	1	1	1	1	1	1	1	1	1	1	1	361.843	1	42.78	1	1363.05	1	1	1	1	1	1	1	1	1	1	1	1	1	1	1	1	1	1
119	HMG-146	H5N3F1S1	2521.36	1144.32	8059.61	29.3375	1	5243.44	1	1	1	123.765	16.6475	729.98	1	1	1	45.3325	3315.25	6.15	135.748	158.472	1	1	2184.22	4243.12	169.743	99.8925	1	1	1709.14	50.15	1	598.472	1	2484.32	1348.04	109.713	1	1	1	1	17090.2	1	1	476.985	1	1	1979.64
120	HMG-147	H5N3F2S1	79.2	3.395	11.5675	1	1	1	1	1	1	107.127	1	95.8675	1	1	43.1825	64.4875	1	1	25.9325	1	255.78	1	425.913	1	2529.77	99.66	140.32	1	2597.39	1	1	1	324.88	1	1	83.635	1	1	1	1	1	1	1	17.255	1	1	1
121	HMG-148	H5N3F1S1	1	1	1	1.96	1	1	3740.05	1	1	1	1	1	60.705	1	1	113.885	1	1	1	1	1	1	1	1	1	1	1	1	1	1	1	1	1	1	1	541.398	1	1	1	1	599.13	1	160.767	1	1	1	668.255
122	HMG-149	H5N3F2S1	1	1	1	1	1	1	1	1	1	15.69	1	1	1	1	148.955	1	1	1	1	1	1	1	1	1	4303.96	1	1	1	1531.43	1	1	1	1	1	1	1	1	1	1	1	20.785	1362.45	1	1	1	1	1
123	HMG-150	H5N3F2S1	1	1	1	1	1	1	2715.55	1	1	1	1	1	94.605	1	1	1	1	1	1	1	76.6075	1	1	1	1822.15	1	1	1	2744.91	1	1	1	1	1	1	1306.18	1	1	1	1	1	1	1	1	1	1	1
124	HMG-151	H4N2S1	2762.29	1136.49	7202.06	132.197	1	5331.05	1	1	179.205	165.685	233.27	547.915	46.4825	1	47.0025	167.207	4069.86	107.788	436.985	180.377	1	51.2725	1887.11	3502.57	180.137	1502.09	17.7725	267.363	1663.04	1	57.955	3989.64	1	2828.16	1801.28	446.452	1	1	31.7875	238.258	18230.4	1	1	348.062	1	2942.45	3023.37
125	HMG-153	H5N3F1S1	65.9675	451.288	135.655	1	1	1	775.33	75.995	537.633	92.4775	733.22	1	165.217	190.455	18.34	6.2175	795.278	1	43.1725	1	1	1	205.24	3109.31	227.955	885.58	1	733.742	45.775	1	437.272	1	1	2208.5	1231.01	1151.66	1	1	1	1	34489.8	196.61	901.237	2370.16	390.945	1	16024.5
126	HMG-154	H5N3F1S1	2318.28	1204.4	1429.99	59.125	1	5748.42	1	21.84	433.743	34.975	1	232.91	1	193.915	1	1	1466.27	17.1475	397.908	77.085	1	1	1666.09	4491.02	1035.68	1219.26	346.595	262.435	1887.07	1	598.608	3831.58	1	940.053	1132.98	74.13	1	1	1	1	21114.5	1	1	1009.23	1	1	8546.76
127	HMG-155	H5N3F1S1	2528.42	1207.99	6517.24	99.065	1	3603.36	1	65.245	356.55	101.715	1	398.817	17.48	1	1	1	1979.41	1	92.1575	85.905	1	1	1689.42	3861.74	155.757	643.232	32.535	1	615.725	202.06	67.6225	706.115	111.04	649.493	1056.51	174.62	1	1	2168.34	1	18175.4	1	1	537.575	1	1	6824.9
128	HMG-156	H5N3F2S1	1040.09	860.332	472.383	25.8575	1	4249.31	1	2.78	343.387	55.1875	1	164.233	1	1	1	15.225	987.272	1	1	245.995	1	1	1146.74	3565.66	3522.09	238.38	117.23	1	3622.6	1041.58	1	1617.45	1	1	204.345	42.7	1	1	1	1	5373.73	1	140.425	271.17	1	1	4764.76
129	HMG-158	H2F2S1	1567.42	1037.84	706.778	1	1	4282.15	1	1	1	1	1	646.71	103.722	255.75	1	1	2885.57	1	144.59	134.485	1	1	1243.61	4781.59	908.528	32.435	1	191.335	2300.24	1	1	1287.39	1	89.7925	369.81	138.832	1	1	1	1	5834.76	1	1	513.882	1	1	3392.59
130	HMG-159	H3N1S1	871.682	1	578.158	37.6425	1	1	427.05	1	1	1	384.837	1	4.4925	756.875	184.868	1	574.125	1	156.453	114.047	1	1	13.155	4174.98	91.0375	1625.34	1	1	328.88	1	127.343	1	1	1653.14	2814.26	519.547	1	1	1	1	21946	1	1	329.988	1154.18	1	4777.72
131	HMG-161	H5N3F1S1	1249.69	872.85	590.928	29.9075	1	4964.53	1	1	1	1	1	250.065	1	10.4125	1	1	941.61	1	1	11.4875	164.07	1	1034.05	3482.64	3707.7	132.955	43.035	1	3732.54	1	1	4386.5	1	1	144.74	1	1	1	1	1	6414.86	1	1	273.73	1	1	3962.36
132	HMG-162	H5N3F1S1	2858.55	1192.76	7896.42	116.08	1	5390.55	1	1	1	111.105	1	649.285	1	1	1	1	2803.19	44.7925	219.427	190.352	1	1	1829.54	3599.88	169.852	212.822	1	1	856.262	1	1	935.548	1	2253.7	1343.75	227.933	1	1	616.51	1	18772.3	1	1	373.318	1	1	2173.21
133	HMG-163	H4N2F1S1	1	1	211.355	78.8625	383.072	1	472.658	1	1	9.805	688.895	1	1	1	1	1	510.112	1	42.96	1	1	1	1	2127.84	1	829.197	1	1	1	1	1	1	1	3065.84	612.995	770.615	1	1	1	1	34288.9	1	1	1	586.21	233.94	12528.5
134	HMG-164	H5N3F1S1	1918.15	1038.15	1516.21	62.1475	1	5495.73	1	1	239.95	1	1	79.4175	1	269.655	1	1	974.617	1	1	32.1125	1	1	1718	4057.56	1149	794.952	1	1	1716.54	1	131.82	3049.12	1	1	736.112	1	1	1	1	1	28047.2	1	1	540.232	1	1	10815.5
135	HMG-165	H5N3F1S1	1	1	1	1	1	1	1	2097.87	1	17.7425	13.875	1	1	107.885	1	218.885	1	1	1	1	1	1	1	1	34.835	1	1	1	1	33.8275	219.405	1	1	1	1	230.71	1	1	1	1	1	1	34.675	1	1	537.898	1
136	HMG-166	H5N3F1S1	20.5375	147.56	1	1	251.835	1	1	1	1	1	171.797	1	1	1	1	1	1	1	75.9325	1	1	1	1	1	81.5675	9.86	1	315.565	1	384.71	12.2575	1	97.2	1	312.25	24.2775	1	1	1	1	2592.2	1	1	16.59	1	658.215	2589.06
137	HMG-167	H5N3F1S1	3824.47	1715.2	10596.8	46.5625	1	6478.23	1	1	1051.29	508.197	1	595.5	33.715	1	1	1	4074.86	22.985	324.653	150.573	1	1	2409	4415.9	617.477	1512.92	1	241.75	943.978	1	467.705	1789.49	1	2060.08	2054.98	1	1	1	1	1	30630.2	1	1	1258.42	1	1	12705.4
138	HMG-168	H5N3F1S1	163.532	1	1	1	1	1	1	1	1	1	1	1	1	1	1	1	1	1	64.72	1	1	1	1	159.76	98.63	1	1	1	1	1	1	1	1	1	1	1	1	1	1	1	1448.57	1	1	1	1	1	1609.53
139	HMG-169	H5N3F1S1	1	310.34	23.355	164.98	1	57.615	1595.01	1	1	84.1025	1	75.6375	692.915	1	87.155	41.2225	1	12.0975	151.99	70.995	1	1	5.3375	1	1	1	1	123.91	249.81	1	1	1	1	1	32.825	1	1	1	1	9.425	1	1	161.567	1	1	1	102.16
140	HMG-170	H5N3F1S1	40.465	1	1	1	1	1	1	1	1	1	346.56	1	1	1	1	1	1	1	1	1	1	1	1	858.957	113.593	30.9875	1	1	1	1	1	1	1	847.95	1	1	1	1	1	1	1215.25	1	1	1	1	1	8259.36
141	HMG-171	H5N3S1	1	1	1	268.942	1	1	1	1	1	8.29	335.64	1	1	40.5825	1	1	62.87	1	645.113	7.6625	1	1	1	1451.49	1	1	1	1	1	1	1	1	1	8328.62	135.38	1609.44	1	1	1	1	30046	1	1	1	21.8525	1	11933
142	HMG-172	H5N3F2S1	2478.18	627.805	7479.38	1	1	4398.96	1	1	1	89.0975	1	296.25	1	1	1	1	1229.29	103.192	3.97	127.23	1	1	1846.32	3953.87	119.028	215.695	1	1	246.152	153.005	1	672.575	1	671.337	1443.94	1	1	1	1	1	16860.7	1	1	357.033	74.8625	1	2206.5
143	HMG-173	H6N4S1	193.118	466.622	615.51	391.26	1	260.913	1	1	1	114.528	162.46	150.732	960.77	42.53	159.02	66.47	201.183	62.0875	209.58	108.605	83.4325	1	376.625	883.055	1	63.23	20.1825	350.85	234.765	6.5075	1	211.262	286.93	43.3175	101.62	1	12.25	28.565	1	1	1739.35	1	254.362	1	1	41.72	1007.99
144	HMG-175	H5N3F1S1	248.71	12.2525	13.66	3.57	1	1	1	84.77	1	179.915	386.79	459.223	1	555.075	112.13	27.8925	326.592	149.143	106.405	102.193	1	177.89	395.143	1889.21	4958.21	3012.61	1	488.77	226.912	1	782.135	1	125.335	2404.48	938.873	2723.64	664.743	1	1	50.8125	32445.8	3581.08	1	630.062	505.887	2141.39	10162.4
145	HMG-176	H5N3F2S1	1	72.7925	1	1	1	1	1	1	1	83.13	50.52	1	1	1	1	40.18	1	46.7225	1	70.5675	1	117.055	53.2825	86.36	799.415	63.8925	1	1	106.582	1	1	1	1	1	212.335	174.673	1085.66	1	1	1	1	4337.57	1	417.743	1	1	1
146	HMG-177	H5N3F2S1	4252.93	1574.89	11548.9	1	1	7616.01	1	1	1	549.7	1	1011.52	1	1	58.425	1	5136.42	21.825	424.355	144.93	1	1	2933.46	5842.8	223.78	560.57	1	1	1289.92	1	1	841.285	1	4178.68	1936.8	92.2325	1	1	1	1	22074.3	1	1	596.735	1	1	3191.87
147	HMG-178	H5N3F2S1	1	1	1	1	1	1	1	37.875	1	21.9675	1	1	1	7.065	16.7	9.0725	1	11.39	88.2975	23.8675	428.155	1	1	1	1276.2	1	347.913	1	2171.02	1	1	1	90.345	1	164.585	3051.36	1	1	39.175	154.223	1	1	1	1	1	400.117	357.923
148	HMG-179	H5N3F1S1	1816.94	933.275	6484.2	65.6425	1	3884.7	1	1	1	120.383	1	352.238	1	1	61.0475	65.36	1299.5	125.418	78.2	162.333	1	1	1596.76	3487.61	95.2575	183.265	1	8.5	465.055	123.56	1	546.543	1	868.545	1150.45	200.227	1	1	14.305	1	9800.93	1	54.2425	353.933	184.562	1	1646.36
149	HMG-180	H6N4F1S1	1262.93	768.045	3563.35	54.3225	30.8625	2390.22	328.462	11.59	26.6575	50.6625	7.4375	220.543	1	9.01	26.7775	98.3825	1092.87	107.618	74.32	122.065	1	127.892	1055.6	2632.86	90.935	302.762	2.47	1	273.637	165.993	1	105.505	1	698.96	486.442	251.548	1	1	136.4	273.475	6447.81	1	1	160.472	1	1	1483.34
150	HMG-181	H6N4F1S1	5.4475	5.845	1	1	25.585	1	2452	1	1	47.145	1	1	19.78	1	100.168	34.2525	1	8.035	1	13.9575	1	1	1	1	1	1	1	1	1	1	1	1	1	1	1	1	1	1	1	1	1	1	1	1	1	1	1
151	HMG-182	H5N3F2S1	42.4375	1	1	1	1	1	1	52.93	7.2325	61.63	1	26.4075	1	1	16.3075	70.365	1	36.935	1	29.5625	196.345	1	1	11.7475	1184.66	1	497.46	1	1947.84	1	1	1	1	525.183	1	1	1	1	1	1	1	1	1	1	1	1	1
152	HMG-183	H6N4S1	316.758	788.578	788.96	781.582	254.56	420.067	204.65	309.585	255.25	309.345	423.945	373.13	1563.1	254.272	411.185	331.805	289.532	302.915	586.233	369.352	242.715	247.87	571.72	277.325	160.11	287.895	229.192	991.183	506.148	40.6025	151.12	307.803	318.523	193.75	558.298	277.007	246.385	429.212	158.87	488.452	202.925	224.553	614.255	106.932	110.025	322.282	173.86
153	HMG-184	H5N3F2S1	1	146.053	1	1	1	1	1	5.4325	208.21	43.8875	17.1975	1	1	1	360.873	1	1	33.2525	1	1	82.9	1	1	83.09	3696.73	48.9025	105.833	1	1840.85	1	1	1	1	1	57.145	60.16	1	1	1	1	215.268	1	1	1	1	1	2083.15
154	HMG-186	H6N4S1	267.522	167.718	1	122.115	1	1	1	3.4975	1	20.17	1	1	1	84.39	4.39	31.275	1	132.365	1	56.8125	1	1	46.375	493.882	196.298	90.3025	1	1	40.2575	1	1022.76	1	1	1	215.798	35.6275	1	1	1	58.665	1000.84	65.4975	1	425.31	1	1	2027.17
155	HMG-187	H5N3F3S1	1	1	1	1	1	1	1	1	1	15.115	1	1	1	1	1	6.9925	1	1	1	1	111.37	1	1	1	4928.32	1	1	1	1854.29	1	1	1	1	1	1	1	1	1	1	1	8.9325	954.455	1	1	1	1	1
156	HMG-188	H5N3F2S1	1	55.3225	1	1	1	1	1	1	1	1	1	1	1	1	1	1	1	1	1	1	1	1	1	26.4	1	1	1	1	1	1	1	1	1	1	1	1	1	1	1	1	1	1	1441.83	1	1	1	1
157	HMG-189	H5N3F3S1	1	134.178	1	1	1	1	1	51.33	1	1	1	1	1	14.42	1	1	1	1	1	40.855	1	1	1	1	340.375	1	1	1	316.848	1	1	1	1	1	1	2570.99	1	1	1	1	1435.52	1	1	1	1	1	1
158	HMG-190	H5N3F2S1	1	1	1	1	10.1575	1	1	1	1	1	1	1	1	1	1	11.725	1	1	1	1	1	1	1	1	1	1	1	1	1	1	1	1	1	1	1	1	1	1	1	1	1	1	1	1	1	1	1
159	HMG-191	H5N3F2S1	1	1	1	1	1	1	1	1	1	38.395	1	10.235	1	1	1	1	1	1	1	1	124.508	1	1	1	4650.52	1	1	1	1685.82	1	1	1	1	1	1.7025	246.97	1	1	1	592.652	1	1938.81	1	1	1	1	1
160	HMG-193	H5N3F2S1_H6N4F2S1	1059.42	648.597	3495.54	98.175	1	2007.4	3268.18	1	1	74.505	1	119.725	1	1	1	1	1126.88	65.4525	1	141.188	1	1	1265.06	3134.9	1	1	1	1	83.9125	3.5875	1	1	1	563.457	283.94	58.6	1	1	1	1	8526.79	1	627.515	12.145	1	1	1152.05
161	HMG-194	H6N4S1	20.085	103.545	1	134.442	336.273	1	20.15	1	332.46	32.2775	1	61.755	53.0775	1	1	8.09	1	66.595	1	11.8325	1	1	1	60.555	1	66.75	1	1	1	1	1	1	1	1	1	1	1	1	1	1	11.915	1	1	1	1	1	674.248
162	HMG-195	H6N4F1S1	2.415	1	1	1	1	1	1	51.515	1	72.43	1	107.287	1	1	1	1	1	43.565	1	1	330.863	1	1	35.7175	4623.53	1	1	1	1958.06	79.885	37.3475	1	1	1	1	352.295	1	1	1	1	1	4308.18	1	1	1	1	1
163	HMG-196	H5N3F2S1	34.73	82.635	29.87	84.1075	1	1	582.04	13.2725	1	58.985	526.592	165.632	100.028	27.395	82.3025	59.7425	248.875	61.7825	67.3675	37.4725	1	1	1	931.15	1	71.4075	1	56.9375	85.4275	1	1	1	1	779.212	368.227	556.817	1	1	1	1	13886.1	273.942	95.245	1	136.2	1	8472.96
164	HMG-198	H5N3F3S1_H6N4F2S1	90.7675	99.3325	90.685	96.4175	70.825	157.768	1	125.335	390.947	169.61	58.515	1409.45	1	339.105	23.0775	78.1575	152.385	198.975	184.463	103.792	1122.07	1	160.685	66.9875	4723.18	321.675	313.695	1	2675.62	626.783	1	205.988	303.235	1	101.12	185.858	1	1	4.9875	1	58.8425	1	1	116.88	1	26.4325	247.96
165	HMG-199	H6N4F2S1	1	1	1	1	1	1	1	1	1	39.2325	1	1	1	50.1475	10.79	1	1	1	1	1	22.4525	1	1	1	3559.9	1	17.965	1	1802.23	1	1	1	1	1	1	1676.26	1	1	1	1	1	40153.2	1	1	1	1	1
166	HMG-200	H6N4F1S1	666.097	512.12	2265.86	147.232	11.9475	1576.32	306.145	60.52	40.43	132.762	24.7675	325.66	360.165	1	567.022	220.425	740.145	57.615	147.032	155.165	74.525	1	801.607	2209.33	1440.91	113.35	128.782	150.885	1467.73	81.66	1	150.455	1	311.647	151.935	94.7025	1	46.9275	1	15.6225	4013.58	1	136.577	60.8825	1	1	709.375
167	HMG-201	H6N4F2S1	566.565	336.725	1665.47	1	1	674.2	67.66	1	1	1	1	51.685	1	1	1	1	364.678	13.9475	1	8.025	1	1	690.598	2004.72	1	386.535	1	1	62.7475	289.76	1	1	1	201.752	68.1725	1	1	1	1	1	4122.14	1	1	1	1	1	428.975
169	HMG-203	H6N4F1S1	2.16	1	1	1	1	1	1	332.808	1	127.302	5.505	505.39	1	1	1	23.035	1	64.39	88.515	1	282.112	1	1	1	3437.66	1	48.125	1	1551.09	1	1	1	1	1	93.67	1151.95	1	1	121.282	167.225	1	1	1	1	1	1	243.16
170	HMG-204	H6N4F1S1	757.345	387.678	1546.12	73.22	1	1015.28	757.35	27.52	1	45.01	12.8825	89.32	219.852	1	39.715	23.3375	391.375	54.9075	76.905	88.9225	1	94.015	665.815	1641.4	216.49	85.725	1	1	111.743	29.1125	1	1	138.975	415.05	218.86	96.2025	1	1	43.04	59.36	4581.57	79.3	1	1	1	1	609.655
171	HMG-205	H6N4F1S1	161.06	153.858	69.835	214.023	1	65.485	1	109.935	33.6125	91.7425	30.08	46.435	1	11.015	95.7075	44.9025	6.53	102.81	90.9325	83.1375	1	53.94	79.6625	123.297	111.212	1	1	1	97.7775	1	940.895	1	1	1	216.96	581.685	24.935	1	120.065	385.9	322.245	215.685	1	30.8825	1	1	1522.28
172	HMG-206	H6N4F2S1	335.237	1	1	1	1	1	1	9.15	1	113.268	2.9475	390.75	1	1	33.3525	1	31.5525	43.82	59.1925	59.5425	225.5	112.928	1	66.5475	3113.95	1	45.175	1	1636.92	1	1	1	1	1	151.57	191.712	1	1	131.26	227.483	1	318.407	1	1	1	3.71	62.875
173	HMG-207	H6N4F2S1	1	1	1	1	1	1	1	1	1	8.52	1	361.527	1	1	1	1	1	1	1	1	160.293	1	1	1	2907.41	1	1	1	1679.78	1	1	1	1	1	1	1082.63	1	1	1	1	1	1	1	1	1	1	1
174	HMG-208	H3N1S2	1	1	1	1	1	1	1	1	1	1	1	1	1	1	1	1	1	1	58.53	1	1	1	1	1	1	1	1	1	1	1	1	1	1	1	1	1	1	1	1	1	1	1	1	1	1	1	1
175	HMG-209	H3N1F1S2	1	1	1	1	1	1	1	1	1	8.6325	1	1	1	1	1	338.607	1	1	1	1	1	1	1	1	1	1	1	1	1	1	1	1	1	1	1	1	1	1	1	1	1	1	1	1	1	1	1
176	HMG-210	H3N1F1S2	1	1164.42	1	1	1	1	778.355	1	1	21.5575	1	1593.7	1	1	1	238.115	1	1	839.45	1	1	1	1	326.933	1	1802.9	1	1	1	1	4367.47	1	1	1	1	1	20.265	1	1	1	1	791.243	1	1	1	1	1
177	HMG-215	H4N2S2	1	404.942	1	1	1	1	1	22.11	2124.39	182.142	371.438	499.863	48.2675	1140.77	216.06	36.245	823.725	147.317	72.465	86.315	806.412	96.355	1	2076.82	1	4408.21	1	1	1108.63	2749.33	2184.12	1	544.59	774.067	108.89	977.095	34.1725	1	277.613	1	21369.2	1	37.7425	1980.19	1	1744.76	3155.87
178	HMG-216	H4N2F1S2	34.8525	13.835	1	1	1	1	1	1	1	1	1	659.92	1	1	32.1225	170.625	91.695	1	38.94	1	1	1	1	1	1	1	1	1	1	1	1	878.707	1	1	329.623	1	41.2225	1	1	1	1	1	1	1	1	1	45.425
179	HMG-217	H4N2S2	1055.43	624.3	265.5	1	1	3837.54	1	1	1	1	1	247.617	74.895	1	1	1	1109.63	1	1	44.5625	1	1	1090.92	2829.29	493.5	1	1	1	1709	1	1	5109.63	1	1	92.5525	1	1	1	1	1	3491.7	1	1	1	1	1	3497.7
180	HMG-218	H4N2F1S2	1	24.81	1	1	1	1	1	1	1	15.725	1	408.267	1	1	1	81.56	1	1	1	1	1	1	1	1	1	1	1	1	1	1	1	1	1	1	1	1	164.192	1	1	1	1	1	1	1	1	1	1
181	HMG-220	H4N2F2S2	1	1	1	1	1	1	1	1	1	33.0575	1	1	1	1	66.945	4.7175	1	1	1	1	191.732	1	1	1	275.045	1	1	1	1073.25	1	1	1	1	1	1	1	1	1	1	1	1	1	1	1	1	1	1
182	HMG-221	H5N3F2S2	353.377	416.462	190.31	1	1	1	1	179.438	138.43	305.39	196.757	163.04	231.42	1	130.493	98.5675	155.812	103.125	266.575	441.493	1	1	109.567	56.355	193.783	1394.55	113.555	843.913	776.543	1	4735.58	2321.1	21.225	1	626.048	1	523.95	87.2575	62.9425	2133.65	38.0225	5.9275	246.705	112.252	1	1	652.685
183	HMG-222	H4N2S2	1	1	1	1	1	1	1	1	1	145.962	1	1	1	1	1	1.84	1	3.3225	1	1	1	1	1	1	1	1	1	13.45	1	1	1	1	1	1	1	1060.86	1	1	1	1	1	1	1	1	1	1	1
184	HMG-223	H4N2F1S2	1	1	1	1	1	1	1	1	1	36.9175	1	442.188	1	1	1	84.135	1	17.035	12.255	1	1	1	1	1	1	1	1	1	1	1	1	1	1	1	1	1	54.5775	1	1	1	1	1	1	1	1	3.445	1
185	HMG-224	H5N3S2	3368.15	1046.17	9330.91	1	1	5203.86	1	1	1	327.748	1	1641.43	1	1	1	1	4175.27	171	47.775	213.963	1	1	2215.47	4106.15	233.867	1	1	1	676.523	1	1	398.45	1	2508.45	867.705	248.01	1	1	1	1	11075	1	1	50.005	1	1	1486.24
186	HMG-225	H4N2S2	1	30.105	1	1	1	1	1	1	1	107.127	1	1	1	1	1	20.195	1	57.5975	1	73.4825	1	1	1	1	1	1	272.238	1	84.345	1	1	1	555.233	1	1	1	1	1	845.242	1	1	1	1	1	1	1	1
187	HMG-226	H4N2F1S2_H5N3S2_H5N3F2S2	1	1	1	1	1	1	1	1	1	58.0425	1	260.947	1	1	1	129.475	1	27.4825	1	1	1	1	1	1	2717.21	1	1	1	744.933	1	1	1	1	1	1	113.393	1	1	1	1	1	1	1	1	1	1	1
188	HMG-227	H5N3S2	1	1	1	1	1	1	1	1	1	46.66	1	1	1	1	1	1	1	1	1	1	1	1	1	1	3365.44	1	1	1	1074.69	1	1	1	1	1	1	1	1	1	1	1	1	1	1	1	1	1	1
189	HMG-228	H5N3S2	2474.26	1117.92	1533.86	1	1	6835.82	1	1	1	127.61	1	464.055	1	1	1	89.4025	1587.91	82.8425	41.8975	235.3	1	1	2193.9	5505.54	3283.84	138.225	57.4975	1	3999.31	1	1	3210.13	1	1255.93	233.365	1	1	1	1	1	8888	1	1	342.66	1	1	6818.22
190	HMG-229	H5N3F1S2	1	1	1	1	1	1	1	1	1	3.33	1	1	1	1	1	1	1	1	1	1	1	1	1	1	1	1	1	1	1	1	1	1	1	1	1	1	1	1	1	1	1	1	1	1	1	1	4004.44
191	HMG-230	H5N3F1S2	3159.62	901.703	10316.9	1	1	4568.07	1	1	1	322.268	1	606.878	1	1	1	14.055	3262.81	54.215	91.5675	99.5725	1	1	2121.38	4441.57	1	1	1	1	420.705	1	1	709.763	1	362.81	497.465	1	1	1	1	1	7609.66	1	1	1	1	1	1302.69
192	HMG-232	H6N4S2	372.3	89.9125	2186.63	1	1	149.767	1	1	1	51.0025	1	1	1	1	75.4875	1	775.965	1	1	1	1	1	586.975	3711.7	1	1	1	1	1	1	1	1	1	1	267.077	477.663	1	1	1	1	19477	1	1	1	1	1	7518.32
193	HMG-233	H5N3S2_H5N3F2S2	1	34.25	137.955	1	1	1	1	1	1	73.7625	1	1	1	1	1	29.705	1	1	37.49	56.785	176.097	1	1	1	121.555	1	1	1	1622.18	1	1	1	1	1	1	1	1	1	1	1	1	1	1	1	1	1	1
194	HMG-234	H5N3F1S2	1	1	1	1	1	1	1	1	1	1	1	1	1	1	1	66.2025	1	1	19.0425	1	1	1	1	1	1	1	1	1	1	1	1	1	1	1	1	1	1	1	1	1	1	1	1	1	1	1	1
195	HMG-235	H6N4S1_H5N3F4S1	1	265.515	86.4975	1	45.415	27.89	1	1	1	239.875	1	1	1	1	1	42.025	1	1	1	69.52	1	1	394.965	221.038	1	1245.59	1	1	300.368	1	1	32.1275	1071.77	1	1	1	1	1	1	1	2691.1	1	1	1	1	1	146.822
196	HMG-236	H3N1F2S1	1	1	549.712	1	1	1	1	1	1	12.2125	1	1	1	1	1	5.09	1	1	1	1	1	1	1	194.972	1	1	1	1	808.24	1	1	1	175.403	1	1	1	1	1	1	1	24.0475	1	1	1	1	1	1
197	HMG-237	H7N5F1S1_H8N6S1	1	54.2425	1	1	1	1	1	9.395	1	134.465	1	1	1	1	1	41.8475	1	1	1	1	1	1	182.395	1	1	1	1	1	1207.74	1	1	1	676.502	1	1	1	1	1	1	1	1	1	1	1	1	1	1
198	HMG-238	x	528.347	713.602	566.007	641.442	443.71	723.415	224.182	531.855	297.163	477.12	2042.26	733.913	3012.6	988.303	396.043	175.373	495.087	177.195	427.79	508.065	230.428	368.808	927.595	335.423	289.44	887.83	147.127	1568.9	1328.97	22.42	800.033	228.265	1143.12	759.582	383.205	452.332	276.99	651.415	162.55	1098.94	642.935	331.88	174.44	906.34	773.525	866.457	2.655
199	HMG-239	H5N3F1S1	2480.94	2128.07	2407.66	1119.07	1018.07	1495.58	2564.94	1948.73	2339.65	983.637	2154.36	1883.33	1743.82	1965.11	725.55	719.052	1981.21	528.21	1167.76	1956.79	759.865	1992.93	1973.36	1668.45	909.977	3991.93	862.422	913.998	739.48	494.585	1567.88	827.025	1046.99	917.2	1608.42	752.815	863.26	2000.94	1427.84	2368.56	1805.02	1463.18	356.658	3070.62	1855.15	2611.17	686.185
200	HMG-240	x	1497.87	2236.63	2306.94	1270.43	595.217	1879.18	2256	1030.97	1291.27	806.005	1701.76	1577.32	1695.62	1260.22	956.663	1202.78	903.993	216.3	561.408	1830.51	700.87	990.5	1498.52	957.888	1545.62	1080.65	278.827	2334.08	1039.76	908.847	1045.86	1267.09	1301.71	2349.84	1976.26	5354.28	1456.72	1019.61	1733.27	1677.87	1774.76	1691.86	4186.88	2028.98	2705.8	1031.91	1030.97
201	HMG-242	x	245.83	224.57	184.868	143.977	137.577	317.75	28.7425	44.645	138.62	134.735	225.28	1	449.48	252.667	198.675	148.917	260.5	6.8225	8.7725	232.185	1	1	1	409.378	23.2275	1	1	166.83	669.433	1	1	256.822	233.838	1	206.25	94.2475	1	57.435	74.985	1	534.215	242.135	1	525.853	352.633	1	1
202	HMG-243	x	1	3.495	1	1	1	1	1	1	1	4.415	1	1	1	1	1	1	1	1	1	1	1	1	1	1	1	1	1	1	1246.04	1	1	1	1	1	1	1	1	1	1	1	1	1	1	1	1	1	1
203	HMG-244	H5N3F2S2	206.603	474.712	216.155	1	1	1	1	236.852	1.4775	216.61	175.037	13.6625	130.517	76.1525	1	99.4075	300.155	1	172.59	194.57	1	1	1	1	1	1	1	1	1784.1	1	1	1	156.637	1	154.89	109.637	1	1	1	1	78.3025	1	99.1025	1	130.025	1	36.9125
204	HMG-245	x	4622.12	3551.16	3975.65	1603.33	4320.45	17346.8	5000.05	3741.83	3040.72	8682.86	16518.7	1791.68	14849.4	3871.94	2376.73	3600.55	1059.62	373.535	1131.06	1832.63	2072.3	39133.6	10212.7	2851.27	6497.76	1483.57	518.503	57851.2	2461.84	4516.91	2494.4	4940.15	9369.37	58090	2006.77	11678	3472.24	12685.5	10077.5	2149.01	2632.43	7333.35	21706.1	17204.5	32871.5	6593.32	2863.36
205	HMG-246	x	1	1	1	1	1	1	1	1	1	1	152.6	1	407.397	1	1	1	1	1	1	5.67	1	1	1	1	1	1	1	1	1	1	1	1	1	1	25.195	1	1	1	1	1	1	1	1	1	1	1	1
206	HMG-247	H5N3F1S1	656.923	979.575	805.01	312.488	1	290.76	208.02	241.993	1	239.645	483.82	259.85	1105.64	102.703	176.913	574.25	495.84	1	167.14	581.378	1	1	301.542	14.7325	1	1	1	201.377	213.98	1	1	1	274.053	1	342.578	155.703	37.71	99.33	510.4	1	241.46	1	1	136.347	826.368	1	90.7375
207	HMG-248	3'-Fucosyllactose / 3'-FL (GLY060)	97.965	235.703	530.658	1521.82	1128.55	2357.01	1	9884.65	405.442	153.74	222.12	1	182.197	503.21	1	1	422.145	113.247	297.202	57.8925	1	6254.7	2122.57	1858.83	318.442	2345.85	47.46	715.2	602.118	633.318	5704.53	3485.86	17704.3	3892.57	407.568	3999.79	1	415.768	677.202	1437.7	1	684.19	1790.88	1	1584.38	167.343	21013
208	HMG-249	Lacto-N-tetraose / LNT (GLY010)	2932.11	1433.15	8014.56	446.415	1	4462.78	652.728	1	1	368.087	423.805	1005.03	121.252	895.477	254.185	58.625	4303.67	131.62	631.71	421.743	22.0175	1	2841.99	8664.29	320.315	2100.2	1	45.43	396.795	1	1714.8	114.575	1	4849.39	2877.86	1235.12	16.8225	1	772.645	1	27271.1	1	1	1902.43	1563.35	1	11262.7
209	HMG-250	Lacto-N-neotetraose / LNnT (GLY021)	1	1	364.242	1	1	1	7643.04	1	1	1	128.215	1	73.45	897.265	210.218	218.48	592.765	1	127.88	1	1	1	360.515	3287.45	10.5025	4290.99	1	270.642	123.25	1	77.86	1	25.0475	2725.79	846.867	5078.08	335.64	1	1	1	22397.5	1	1	1	2978.17	267.697	7534.82
210	HMG-250	Lacto-N-neotetraose / LNnT (GLY021)	56.4325	1.8075	639.815	69.425	1	1	8750.99	1	1	87.4925	458.2	1	366.223	1158.31	105.947	849.23	511.197	1	98.8075	99.3625	1	1	412.34	4387.02	1	4537.79	1	419.188	103.788	1	481.36	1	39.2875	2472.98	742.49	2356.09	251.252	1	2.0625	1	25755.4	1	1	204.197	2487.42	1	10596.9
211	HMG-251	Blood Group H antigen pentaose type I / Lacto-N-fucopentaose I / LNFP I (GLY033-1)	1	86.15	1	1	1	1	1	1	1	1	36.05	1	1	1	1	67.3275	1	1	1	1	1	1	10.2325	323.23	1	1	1	1	1	1	475.317	1	1	1	1	1	1	1	1	1	1	1	744.52	79.595	1	1	1
212	HMG-252	Lewis Y (LeY) pentaose (GLY052)	1	265.27	1	1	315.558	1	1	1	1	17.755	1	1	1	1	1	1	1	53.6075	87.0475	289	1	1	1	1	35.88	1	1	424.915	1515.71	1816.34	1	1	29.57	1	1	800.525	1	1	1	1	1	1	3904.37	1	9.9225	1	1
213	HMG-255	Sialyl-lacto-N-tetraose a / LSTa (GLY081)	802.91	6.615	550.285	1	1	1	272.693	1	1	69.8525	152.835	1	76.3975	657.853	79.145	25.665	352.03	11.455	56.4525	1	1	1	24.7475	3481.68	1	859.74	1	1	100.25	1	578.98	1	28.675	649.08	2466.69	432.422	1	1	1	1	22879	1	1	935.258	300.882	1	7804.39
214	HMG-256	Sialyl-lacto-N-tetraose b / LSTb	2866.15	1974.86	1669.82	388.37	143.57	5771.6	66.6325	422.885	489.582	412.067	449.495	1255.6	655.075	305.442	187.905	114.118	3493.41	100.463	470.495	458.725	91.3075	168.68	2107.76	4438.93	1323.23	972.827	127.732	233.705	2064.67	1	731.438	2277.88	17.3075	704.56	645.528	576.633	1	447.853	190.732	1	7618.6	1	110.697	1036.51	1	1	4793.37
215	HMG-257	Sialyl-lacto-N-tetraose a / LSTc	1	1	222.632	494.165	1	1	1	1	1	25.69	214.338	1	112.398	720.63	156.15	335.66	535.585	1	102.39	13.9175	1	1	210.965	3959.18	1	2081.97	1	1	77.225	1	1	1	1	784.303	403.035	1894.47	1	1	1	1	33842.5	1	1	1	1848.51	1	8201.88
216	HMG-258	Sialylated tetraose type I / Sialyl Lewisa precursor (GLY080)	1	2335.49	47.0625	119.525	1250.16	5413.94	1	1	1627.63	779.82	3303.04	1	171.627	1	13.42	1898.68	1	1	18.9575	1739.42	1	466.29	1	126.175	994.793	1	5706.08	4038.35	1567.28	99.095	1	1	4002.23	1	3599.93	1286.11	99.64	1	1	2114.87	7325.92	1	7118.66	1434.28	63539.5	3048.84	5924.58
217	HMG-261	Lacto-N-fucopentaose III / LNFP III	39.3975	25.975	645.865	4.4525	1	1	1329.96	1	1	102.713	737.023	1	138.77	335.94	208.132	84.5625	529.747	1	41.8625	12.17	1	1	142.838	3153.07	1	2293.45	1	1	41.34	1	171.035	1	105.828	3126.91	540.775	838.24	1	1	1	1	38965.2	13547.9	8.5975	673.128	1586.13	1	12003.5
218	HMG-262	Lacto-N-neofucopentaose / LNnFP V / LNFP IV (GLY061)	47.2325	50.825	183.825	377.475	1	1	1	1	1618.92	6.7875	1	1	1	1	1	33.7625	1	1	18.65	1	1	8113.91	1	193.065	526.943	717.047	1	438.368	27.235	1	2674.59	2979.4	106.75	1359.17	94.0975	1	1	1	542.467	1	1	1	39.875	1	1	221.433	10739.3
219	HMG-263	Lacto-N-fucopentaose V / LNFP V (GLY062)	1382.15	775.687	4076.03	1193.94	1	1359.55	1	257.562	1814.53	44.06	1	1	1	1	1	28.2425	1181.17	48.3925	31.6225	39.31	2.8725	9506.71	1627.87	5726.48	1003.97	1498.66	1	532.835	54.86	1	4883.73	3194.93	50.52	1606.16	839	79.9725	65.805	1	839.135	1	7179.11	1	135.202	735.112	1	1125.62	18685.4
220	HMG-264	Lewis X (LeX) tetraose (GLY050)	1	937.71	1	185.418	426.155	1266.87	1	1	1	5.0475	1	1	1	1	1	373.282	1	1	1	746.655	1	179.092	1	1	110.573	1	1	1609.08	792.908	3571.08	1	1	733.713	1	400.208	926.592	1	1	1	911.885	1	149.663	7032.93	1	1	1	760.59
[truncated: 13 more columns]

## Sheet: IgM
Supplementary Table S1: Overview of the full data set of IgG and IgM reactivities to all oligosaccharides on the array. IgG and IgM reactivities of healthy controls (Cxx, n=20), UC (SxxUC, n=17) and CD (SxxCD, n=23) patients are shown as fluorescence intensities in RFU to each single oligosaccharide structure of the array. The composition of oligosaccharides is indicated by the number of differen…
ChartID	Glycan ID	Glycan Detail	C1-IgM	C2-IgM	C3-IgM	C4-IgM	C5-IgM	C6-IgM	C7-IgM	C21-IgM	C22 IgM	C23-IgM	C24-IgM	C25-IgM	C26-IgM	C27-IgM	C28-IgM	C29-IgM	C30-IgM	C32-IgM	C33-IgM	C34-IgM	S15UC-IgM	S41UC-IgM	S43UC-IgM	S53UC-IgM	S4UC-IgM	S57UC-IgM	S58UC-IgM	S2UC-IgM	S34UC-IgM	S27UC-IgM	S33UC-IgM	S36UC-IgM	S46UC-IgM	S12UC-IgM	S20UC-IgM	S24UC-IgM	S60UC-IgM	S21CD-IgM	S32CD-IgM	S39CD-IgM	S40CD-IgM	S50CD-IgM	S3CD-IgM	S5CD-IgM	S18CD-IgM	S56CD-IgM	S13CD-IgM
1	HMG-001	H2	104.562	399.42	554.685	2021.2	1	142.748	255.56	1115.21	660.378	518.54	76.925	525.055	55.6375	5374.17	185.32	390.77	1665.56	131.132	944.065	48.88	7.9925	1	401.14	735.102	456.028	1539.19	1	377.547	116.21	476.222	4302.87	281.217	53.69	1	540.498	932.037	531.438	1	484.107	16341.9	231.51	45.49	3.955	64.265	1	470.842	2074.4
2	HMG-002	H2F1	1726.76	618.715	1040.28	16757.5	526.237	841.495	328.113	1435.19	4364.32	73.215	477.343	158.595	370.033	710.817	160.835	18.3225	1358.98	152.583	558.983	268.31	589.498	17140.4	394.875	1097.7	971.183	3278.77	82.8625	2319.27	511.085	205.39	7257.62	2824.51	568.595	4465.18	770.825	375.048	31.4975	1	2105.16	7839.09	4243.43	440.938	751.778	217.435	2340.66	3940.32	26873.6
3	HMG-003	H2F1	1	80.3875	490.242	139.422	1	1	1	242.165	1	103.082	505.52	1	21.6025	152.163	68.5025	36.99	143.565	111.095	402.625	51.095	159.312	1	210.837	1	299.252	284.753	1	13.9025	76.1	51.47	142.627	339.398	1	1	86.8825	315.903	696.925	1	186.185	401.21	17288.8	1	550.227	1	1	512.548	879.783
4	HMG-004	x	1	93.5275	60.4075	772.217	1	228.363	19.6075	504.268	181.955	92.0325	54.8075	33.67	1	800.39	1012.83	28.765	185.145	91.3775	323.07	18.3	1	1	1	346.12	145.275	701.54	16.585	588.457	65.7575	10.44	2526.15	1029.43	10.955	58.8275	269.925	296.615	11.355	1	322.127	968.605	1	49.1625	31.2525	1	1	129.907	568.505
5	HMG-005	H3N1	4997.23	2121.98	13929.7	1102.9	147.91	5516.22	1127.09	649.513	422.9	1111.85	954.925	956.225	71.51	1400.59	380.04	16.5125	6543.99	271.44	2708.51	538.768	77.8075	201.08	3049.3	9226.96	817.423	2970.72	260.83	307.132	407.48	218.588	3528.86	833.258	122.153	9640.95	5699.71	1103.16	135.037	1	413.43	1061.86	28505.8	477.435	1	2553.29	2348.89	232.575	7515.1
6	HMG-006	H3N1	1	1	909.055	414.255	1	1	301.643	141.935	1	49.6225	786.873	110.323	1	1771.8	177.645	32.575	1426.14	99.365	556.285	52.075	145.015	1	370.875	6434.02	260.84	5381.78	1	545.11	133.192	1	531.483	1	1	4454.54	1300.53	4276.73	1058.59	1	326.42	758.31	20889.5	384.175	1	1	2647.6	501.47	5636.73
7	HMG-007	H3N1F1	1	1	47.815	1	1	1	1	1	1	59.5625	742.465	341.4	1	1	456.803	1	842.313	49.985	416.238	1	971.342	1	198.032	2673.43	1443.36	800.582	15.72	1	686.493	1	1	1	1	1225.03	755.827	766.155	1	1	47.65	382.938	23681.1	29.4175	1	1	181.588	1	3109.7
8	HMG-008	H3N1F1	1	1	1	1	1	1	1	1	1	1	199.755	1	1	1	1	1	27.2125	1	198.947	1	1	1	1	672.957	118.093	1	1	1	26.4925	1	18.9925	1	1	1	83.5225	1	1	1	1	40.5325	1	1	399.95	1	1	1	66.135
9	HMG-009	H3N1F2	1	1	1	1	1	1	1	1	1	1	1	1	1	1	26.72	1	113.313	1	208.722	1	867.685	1	1	837.808	100.105	1	1	1	425.215	1	1	1	1	1	278.79	1	1	416.09	1	167.012	1	1	531.918	1	1	1	634.298
10	HMG-010	H3N1F2	738.17	3780.08	375.815	1750.16	653.56	580.125	993.76	778.385	6166	815.84	694.55	2694.73	652.405	14769.8	80.835	376.683	1633.07	2377.03	584.72	406.905	7974.23	1665.12	1285.27	2517.19	272.168	9867.22	268.78	415.157	1905.86	3289.7	7992.03	326.398	861.482	3021.89	789.265	10809.8	2031.39	1	2671.13	2209.82	2258.63	771.92	1429.86	9131.29	285.038	5039.56	9622.1
11	HMG-012	H4N2	2974.52	1100.96	8573.78	206.418	1	4368.52	43.2475	1	277.562	261.595	1	1092.87	1	1	3.1325	1	3493.15	86.7375	893.328	220.478	1	1	1435.35	2332.17	199.803	482.65	1046.64	1	312.455	1	217.45	388.522	1	3634.94	954.215	239.59	16.115	1	1	1	21919.5	1	1	591.842	1	1	1314.8
12	HMG-015	H4N2	3493.11	1256.01	8932.45	342.012	1	4613.66	98.99	85.2025	403.01	332.733	1	1263.1	1	1	82.7775	12.84	6883.33	175.745	1325.38	235.625	1	1	1652.52	2593.92	286.145	707.91	1439.53	1	446.838	42.865	426.745	608.803	1	4936.1	1178.51	439.7	142.528	1	193.06	648.3	22233.9	1	1	713.217	1	2.605	1588.32
13	HMG-016	H4N2	1	1	1	12.59	367.532	1	1	1	1	1	1	1	9.7675	26.8225	1	1	1	1	1	1	1	1	1	1	1	1	2322.48	1	21.415	1	1	24.3425	1	1	74.01	4920.46	1173.73	1	2788.28	1	1	1	1	1	1	1	1
14	HMG-019	H4N2F1	3912.44	1466.29	10860.8	445.263	1	5259	6.29	1	87.83	453.163	1	575.062	19.765	61.7175	1	1	4280.82	181.532	1184.98	259.217	1	1	1836.75	3234.74	394.378	313.03	106.657	1	446.312	20.355	349.508	658.218	1	3479.41	948.03	223.382	57.4	1	76.835	141.18	25592.1	1	1	506.69	1	1	1619.07
15	HMG-020	H4N2F1	369.46	1	1	1	1	211.235	43.5675	788.428	932.652	51.58	1	2417.75	2066.3	168.627	25.6675	1	1	66.8775	1	1	1	1	174.495	1	448.885	1	1	522.533	44.1475	120.998	1	12.075	1	1565.26	1	2798.6	903.865	1	41920.4	118.585	1	8.9025	1	100.487	1	311.863	1
16	HMG-022	H4N2F1	1	1	1	1	1	1	1	5.0475	1	63.5975	1	587.635	1	1	1	1.375	1	1	318.875	1	99.6875	1	1	1	1404.39	1	2517.09	69.0075	164.95	1	1	1	1	1	77.7325	3337.8	1	1	17.3075	64.5625	1	27121.1	1	68.78	1	39.2475	533.505
17	HMG-024	H4N2F2	847.488	1	1	1	1	1	1	2.3625	1	19.92	1	1	1	1	1	3.58	1	1	74.155	1	324.433	1	1	1	2314.81	1	4.51	1	556.272	1	1	1	1	1	1	210.502	54.6275	1	1	1	1	9070.92	91.255	208.517	1	1	1
18	HMG-026	H4N2F2	6.0975	1	1293.97	77.3275	1	1	44.9675	1	1	97.37	1237.11	61.9525	1	446.777	1	35.17	1904.05	23.3275	284.39	1	3180.43	1	289.472	4982.22	1733.1	1171.88	135.862	173.72	1461.69	1	1	1	1	4316.45	1398.99	1407.39	1	1	1	1	46232.4	131.292	1	1	4374.52	78.3225	6887.72
19	HMG-027	H4N2	583.995	191.2	427.11	832.835	1	36.1	1169.96	1	1	28.3475	1755.71	1	1	1158.49	1	1	1512.34	11.185	110.75	1	1	1	1266.92	11831.7	37.835	5037.84	1	247.605	21.25	1	2215.48	1	1	8871.91	1754.7	914.983	1	1	66.89	1955.85	63634.8	1	1	428.357	2050.65	550.417	14745.9
20	HMG-029	H4N2F1	97.245	1	1172.95	391.185	1	1	329.105	62.3975	1	66.3925	2354.58	1	53.88	2585.92	2.26	96.42	1914.88	73.035	315.135	117.605	329.21	1	439.898	7107.17	105.712	2585.83	1	327.09	113.02	1	328.54	1	1	6416.99	1276.57	3687.76	1	1	144.567	241.705	36003.7	35.7125	562.145	93.255	1567.38	659.145	9738.2
21	HMG-030	H4N2F1	1	1	1	1	1	1	1	1	1	39.665	1	204.455	1	1	1	1	1	1	21.02	1	878.7	1	1	1	1400.93	1	2488.74	1	752.515	1	1	1	1	1	41.92	165.99	1	1	61.0975	43.835	1	1	1	1	1	1	1
22	HMG-031	H4N2F1	135.657	35.085	712.615	78.91	1	1	27.0025	71.425	1	43.2925	968.92	1	1	550.158	19.0275	98.665	1616.61	53.7175	279.765	23.89	580.132	1	251.567	3180.07	211.052	654.13	1	161.7	60.52	1	1095.61	1	41.71	2283.58	1069.45	1296.16	1	1	275.392	168.005	26406.9	107.683	118.953	1	3578.09	59.3025	5276.4
23	HMG-032	H4N2F2	91.31	1	1	1	1	1	1	1	1	1	453.123	1	1	1	1	1	594.483	1	22.7825	1	1	1	1	1223.91	692.155	60.175	1	1	25.3225	1	1	1	1	535.263	450.908	743.395	1	1	1	1	29247.1	5880.15	82.1075	1	116.597	1	3077.17
24	HMG-033	H5N3	9661.66	4712.54	16616.6	3373.65	1	10351.7	3485.49	283.94	3519.63	447.877	1	2120.03	127.495	2522.12	523.952	4.0175	8604.72	668.49	2192.56	871.222	1	1173.33	9850.46	9279.63	1321.11	6143.3	475.107	537.567	680.61	637.538	7440.38	1302.37	1	16280	5954.95	576.847	491.285	1	1193.01	6985.94	41213.3	303.678	1	8365.9	34.905	1	10004.5
25	HMG-034	H4N2F2	144.002	1	2577.61	504.88	1	1	117.61	20.3175	1	94.9625	2042.92	1	1	2716.69	38.53	200.762	3261.19	169.963	676.078	197.472	7785.49	1	940.21	14121.9	193.833	5611.17	1	764.97	1136.4	1	621.562	1	1	13930.9	2591.79	9456.86	1	1434.31	751.142	763.673	47483.7	1	757.9	1	3660.3	1435.73	14835.4
26	HMG-035	H5N3	1507.41	3006.13	581.162	1776.34	1	496.857	323.87	506.192	2459.99	71.78	1130.98	447.3	629.545	2052.4	40.1725	218.715	1361.29	375.602	437.163	227.14	454.89	24.5375	1633.46	7499.63	2766.9	3166.01	91.1225	633.405	6441.47	1	2726.65	1	197.365	4896.97	1656.74	2365.94	776.178	1	329.79	6496.79	36959.4	527.17	1	732.767	613.852	982.433	9969.84
27	HMG-036	H4N2F3	988.433	1	1	1	1	1	1	1	1	1	1	1	1	1	45.9725	24.1425	1	11.4975	136.89	1	671.633	1	1	1	96.52	1	67.925	1	512.43	1	1	1	1	1	1	52.2475	1	226.197	134.38	266.998	1	1	616.608	1	1	51.8225	1
28	HMG-037	H4N2F2	357.275	906.148	820.698	372.395	945.99	49.7475	215.16	288.053	2681.04	441.512	1093.91	543.872	229.417	5814.75	26.355	138.37	2919.96	455.263	547.058	234.375	2564.22	422.115	544.903	4790.32	231.197	3954.08	80.265	205.585	1165.71	1556.64	3075.47	18.2975	364.962	3404.22	1357.44	2979.9	306.167	1	652.357	924.562	31190.7	370.002	587.317	1617.72	1805.31	1505.7	9381.88
29	HMG-040	H4N2F3	24.0875	1	1114.83	225.807	1	1	68.4975	21.8075	1	66.235	926.398	1	1	300.933	29.5425	37.15	1801.88	69.485	436.24	53.0775	1136.57	1	291.575	4100.53	136.635	825.058	1	157.95	557.092	1	1	1	1	3742.5	1359.45	2482.87	1	315.207	475.212	537.62	30333	58.9225	398.24	1	2807.9	261.727	5621.73
30	HMG-041	H5N3F1	5925.67	2889.77	12350.4	1808.33	1	8116.69	226.607	167.082	1763.07	531.245	10.7575	731.025	77.9875	1131.29	185.468	1	5989.3	473.23	2728.32	537.848	63.6125	498.337	5967.46	5488.6	735.945	3414.17	251.11	592.105	583.282	227.958	2651.81	938.378	1	6002.09	3574.12	401.808	269.015	1	1102.15	2653.23	27277.9	448.565	1	4381.28	174.017	27.0125	5075.46
31	HMG-043	H4N2F3	599.013	112.043	343.447	1876.54	99.465	369.373	1	794.163	4960.1	35.1075	1	12.83	67.3	300.345	40.9475	1	1	195.485	85.8525	13.87	2594.03	22399.9	92.1975	682.975	2009.54	1860.51	174.925	621.765	1339.93	1	2956.68	3755.6	240.955	2699.83	357.91	838.665	1	1	1790.53	880.165	1550.97	740.138	390.11	1	1	1863.46	17845.1
32	HMG-044	H5N3F1	1005.45	644.523	411.058	1594.72	1	566.652	214.47	105.095	430.885	62.5125	572.957	227.495	46.7325	1379.54	83.0975	23.005	1662.3	295.86	373.768	210.507	615.162	548.558	1505.38	4232.4	816.852	2020.91	42.2675	267.11	98.12	1	3331.66	43.615	1	4433.69	1507.89	2203.8	280.973	1	474.088	975.933	32199	5281.58	1	1557.52	490.463	1605.29	7358.97
33	HMG-045	H5N3	1	1	69.025	221.812	1	1	1	565.055	1	32.5975	541.383	1	1	229.7	2.4625	1	710.68	24.2	231.19	26.6575	174.137	31.2025	148.918	2783.66	75.915	261.95	1	74.54	96.5075	1	1	1	1	4334.28	564.367	3942.41	1	1	79.0475	1	34884.8	1	1	1	342.79	366.183	4432.58
34	HMG-046	H4N2F3	156.94	1	1267.69	177.07	1	1	83.0125	96.765	1	62.3425	989.045	1	1	362.933	24.735	48.2625	2092.74	41.53	380.43	42.6925	1122.74	1	281.058	4444.6	122.798	1044.4	1	210.49	474.617	1	1	1	1	5909.39	1383.66	2180.25	1	262.918	405.295	1	34450	102.835	581.48	1	2731.97	591.92	6985.61
35	HMG-048	H5N3F1	685.885	181.845	1	86.8375	950.915	198.235	982.985	280.085	16.91	16.2425	162.678	61.08	1	537.148	40.8475	19.835	1	39.35	78.01	1	1	129.218	347.96	1	286.423	197.675	1222.2	446.048	1	1	800.505	1	1	1	638.367	5375.86	172.023	1	205.645	1	9615.1	1	1	483.865	1	1	971.415
36	HMG-049	H5N3F1	5477.83	2607.95	12184.1	1673.92	1	7670.58	218.977	154.45	1221.45	426.108	1	651.55	80.6325	950.485	126.103	1	5517.52	368.935	2080.53	380.312	103.222	583.787	4856.36	4518.22	712.557	3116.39	202.043	440.753	469.745	231.498	2193.94	952.625	1	6613.8	3246.2	525.575	204.485	1	1002.6	1902.02	26828.2	369.278	1	4134.55	215.693	1	5392.13
37	HMG-051	H5N3F1	54.7525	87.71	314.81	253.74	1	1	1	131.655	1	100.42	491.737	1	1	461.08	18.8925	1.2125	1071.9	27.3175	239.377	1	1338.18	1	235.602	3414.02	867.51	757.24	18.8225	142.312	885.075	1	1	1	1	2785.66	758.578	4920.82	1	1	293.035	1	31176.1	1	1	1	318.258	317.935	5688.56
38	HMG-052	H5N3F1	56.8275	2.1275	241.25	396.382	1	1	1	397.113	1	142.24	592.763	100.168	53.085	671.317	43.9225	36.1725	1234.83	44.7925	387.235	23.64	2298.6	1	300.553	4076.34	2485.62	884.852	59.2325	290.142	1205.28	1	1	1	70.5125	5498.23	976.558	4525.1	1	1	415.958	110.497	38712.3	29874.9	1	1	751.785	604.465	7116.95
39	HMG-054	H5N3F2	5.985	114.483	3114.88	1	1	1	1	1924.79	1	92.84	741.603	85.0975	120.76	836.148	17.795	890.768	401.952	1	165.817	123.3	502.793	144.002	1	618.8	232.658	69.505	1	9.3175	43.4325	180.528	1148.82	1	50.3175	1	222.615	4035.28	1	1	413.465	1	16208.9	26.1475	276.06	38.4925	1	524.933	1792.45
40	HMG-055	H5N3F2	73.585	29.7775	1	1	1	1	1	29.595	1	47.6575	27.845	35.375	16.7475	109.745	43.305	1.12	44.8025	1	321.767	1	819.673	1	1	1	1602.39	37.1325	78.235	6.755	859.702	1	77.9675	1	1	1	45.61	679.005	1	1	249.25	1	3136.7	111.33	1	1	1	1	701.595
41	HMG-056	H5N3F2	85.94	72.815	1	282.905	1	1	1	103.505	63.2975	66.845	217.17	45.875	56.11	1	104.268	1	695.738	6.7225	314.673	1	276.652	8.475	1	1	487.222	100.845	18.3525	1	55.3675	1	124.582	3.81	1	1	970.91	301.368	1	1	398.115	1	639.018	1654.98	428.688	1	1	42.0225	607.07
42	HMG-057	H5N3F2	16.8725	1	1	1	1	1	1	1	1	1	1	1	1	1	1	1	1	1	1	1	1704.31	1	1	1	1569.55	1	572.155	1	1474.82	1	1	1	1	1	1	4488.74	1	1	1	1	1	1	1	1	1	1	1
43	HMG-058	H5N3F2	2573.68	1003.26	8871.01	336.205	1	3861.37	1	185.385	15.4175	451.938	22.09	458.275	51.0475	1	112.463	25.7425	3071.38	151.218	502.212	151.505	24.4425	1	1592.97	2794.53	306.015	587.033	138.597	1	396.127	87.8325	236.13	346.188	17.755	2134.3	881.088	521.908	1	1	172.91	1	26526.2	82.67	1	254.212	1	1	1467.95
44	HMG-059	H5N3F2	3114.09	1176.83	9176.24	218.562	11.275	4616.52	1	1	1	408.215	1	566.84	1	1	8.7575	1	3624.94	136.837	666.525	165.145	1023.86	1	1620.01	2753	2199.4	360.168	151.665	1	1226.43	56.6675	186.447	301.315	1	2402.71	965.185	277.545	1	1	46.5875	1	27224.7	1	1	355.01	1	1	1562.49
45	HMG-060	H5N3F2	1	1	1	146.04	1	1	1	1	1	1	379.275	220.933	1	1	1	1	1	1	29.775	1	1	1	1	1	70.2475	1	2590.96	1	60.3825	1	1	1.38	1	1	1	20.26	1	1	1	1	1	1	569.852	1	1	105.43	1
46	HMG-061	H5N3F2	2952.11	1080.84	9013.23	220.695	1	4855.8	1	115.285	1	319.35	1	529.717	56.6525	1	1	1	3366.82	144.925	561.74	181.31	1016.81	1	1642.63	2834.23	2276.67	414.54	165.512	1	1280.77	45.3925	202.393	333.545	1	2195.41	977.062	204.442	1	1	62.1225	1	28689.2	1	1	294.06	1	1	1549.07
47	HMG-063	H6N4F1	3254.09	1514.47	6551.03	1266.42	1	3841.45	240.565	92.79	581.485	92.245	1	395.782	1	275.332	17.975	1	2303.12	322.757	421.102	183.998	1	101.7	2496.77	3048.49	800.905	2025.94	421.09	51.165	324.98	96.965	2366.94	203.885	1	4137.06	1573.48	269.158	153.065	1	532.473	628.935	30447.8	371.218	1	1866.47	1	1	4936.97
48	HMG-064	H6N4	5088.27	2588.48	9601.96	2113.05	1	9217.15	640.4	226.708	1484.82	279.055	46.8325	658.925	56.5925	701.65	168.748	1	4450.89	437.555	1160.3	353.38	29.4	472.773	4229.39	4468.61	1001.51	3950.84	282.46	203.495	495.408	190.692	3339.48	409.11	1	6941.5	2932.3	506.96	425.458	1	856.12	2651.48	31226.6	1	1	4209.88	1	261.562	6430.81
49	HMG-065	H6N4	2295.21	1126.7	5513.4	304.047	1	2915.53	1	14.2675	82.6675	89.205	1	375.405	1	1	8.455	1	2373.09	138.185	606.46	124.472	1	1	1278.98	2109.24	224.065	351.305	55.02	1	327.23	1	291.168	161.257	1	2652.69	676.025	749.42	60.46	1	200.59	631.582	29390.7	1	1	262.3	1	1	1909.87
50	HMG-068	H5N3F3	1	1	1	1	1	8.015	1	31.2	1	8.3875	1	1	1	1	111.09	1	1	1	237.36	1	442.58	1	1	1	2978.56	1	28.6975	1	877.562	1	1	1	1	1	75.4325	293.82	1	1	56.27	646.258	1	7805.95	1	1	1	1	1
51	HMG-069	H5N3F3	1.1475	1	1	1	1	1	1	42.9975	1	1	1	1	1	1	1	1	1	1	241.412	1	240.825	1	1	1	823.688	1	1	1	467.005	1	1	1	1	1	43.88	85.0925	1	1	23.52	414.69	1	3623.55	503.882	1	1	5.45	256.877
52	HMG-070	H5N3F3	1	1	1	1	1	1	1	1	1	38.5475	1	767.092	1	1	12.095	1	1	1	184.775	1	1520.19	1	1	1	2911.98	1	85.4675	1	1294.66	1	1	1	1	1	84.075	744.298	1	1	1	438.067	190.47	867.82	1	1	1	1	104.185
53	HMG-071	H5N3F3	1	1	1	1	1	1	1	1	1	1	351.23	1	1	1	1	1	301.173	1	204.125	1	1231.01	1	1	843.025	1532.85	136.483	112.977	1	1320.95	1	1	1	1	261.502	498.627	3289.23	1	1	27.1675	408.688	25108.1	1	59.5575	1	1	1	2673
54	HMG-072	H6N4F2	1705.88	472.727	3166.44	114.295	1	1576.78	1	10.1775	1	82.235	1	568.758	1	1	1	1	776.93	129.995	234.282	16.905	660.665	1	749.638	1495.16	3464.26	370.005	114.915	1	1201.95	1	123.97	1	1	1214.78	346.827	342.382	1	1	1	167.827	19296.3	1360.85	1	60.8025	1	94.1875	1104.38
55	HMG-073	H6N4F1	2486.87	1058.78	6937.67	106.435	1	4029.24	1	1	8.6525	217.752	1	1087.43	1	1	23.0125	1	3307.39	134.938	808.76	147.445	590.912	1	1264.54	2207.67	3260.35	364.832	144.185	1	1406.28	1	122.845	235.44	1	3584.32	770.933	386.608	1	1	12.5475	321.877	27201.4	1590.76	1	230.925	1	112.542	1496.65
56	HMG-074	H6N4F2	970.637	517.312	2392.91	214.748	1	1260.59	1	35.805	83.445	97.56	1	291.637	1	1	142.635	1	776.305	134.993	319.815	48.3125	466.455	1	604.47	1594.52	3496.01	422.505	148.042	6.7175	1095.51	1	91	1	1	618.65	391.91	464.077	1	1	40.66	437.938	17845.1	30528.4	1	22.0325	1	1	1577.65
57	HMG-075	H6N4F1_H6N4F2	3696.89	1736.25	6686.29	1715.96	1	4438.12	345.095	136.575	702.41	107.688	1	451.533	52.1025	731.54	236.99	1	2927.19	358.368	784.16	262.475	1	450.223	2799.34	3377.07	991.513	2863.34	237.76	154.11	512.222	153.215	3424.36	301.357	1	6383.07	2102.6	393.498	281.183	1	401.518	1836.95	29218.3	875.842	1	2759.45	1	161.96	5735.92
58	HMG-076	H6N4F2	656.577	480.533	956.312	593.038	665.358	832.707	1	267.255	509.918	22.605	372.075	59.6325	1	827.995	156.998	1	125.357	42.1975	729.54	1	10.4725	1	1518.75	451.85	629.087	1497.82	46.77	1000.66	105.22	3.435	1887.24	82.4775	1	1	1581.95	2941.4	1	1	343.295	1484.74	28176.8	16.275	1	2390.14	1	1	2777.67
59	HMG-077	H6N4F2	1	1	1	253.702	1	1	1	61.6975	1	44.6925	151.183	455.76	1	1	41.03	1	1	1	281.607	1	980.033	1	1	1	2266.26	1	39.24	1	1455.33	1	1	1	1	1	49.8775	5.925	1	1	1	1	1	1	392.96	1	1	1	59.9325
60	HMG-078	H6N4F2	1	1	1	284.938	1	1	1	41.425	1	17.715	156.088	1	1	1	13.35	1	1	1	119.392	1	125.3	1	1	1	2819.12	1	1	1	663.192	1	1	1	1	1	74.6575	81.345	1	1	142.385	1	1	32013.4	407.875	1	1	1	1
61	HMG-079	H6N4F2	1	20.6075	1	1	1	1	1	1	1	54.7025	1	805.615	1	1	8.84	1	1	5.22	87.895	1	1535.1	1	1	240.522	4252.57	1	124.352	1	1830.37	1	1	1	1	1	46.565	147.285	1	1	1	1	1449.56	22052.3	1	1	1	1	16.13
62	HMG-080	H6N4F2	1	1	1	524.44	1	1	1	51.795	312.11	1	620.18	1	1	8.4675	11.7525	15.21	1	1	88.7675	1	69.3025	1	1	1	1	1	1	1	107.61	1	54.22	1	1	1	120.695	1	1	1	1	1	1	1	714.095	1	1	697.087	17.3975
63	HMG-081	H5N3F4	1363.85	682.637	3734.75	167.19	1	1685.27	1	175.577	107.455	11.965	1	62.8025	1	1	16.5225	29.625	1577.53	94.1425	254.22	140.83	1039.7	1	814.287	1882.55	171.548	30.3375	45.89	1	631.077	1	1	39.01	1	1048.3	314.472	257.645	1	73.285	25.0275	1	11313.2	1	448.975	60.27	1	1	921.077
64	HMG-084	H5N3F4_H6N4F3	1	1	1	78.61	1	1	1	46.405	1	1	204.55	1	1	1	15.33	1	1	1	61.35	1	439.452	1	1	1	10.6275	1	1	1	655.078	1	1	1	1	1	1	1	11	1	1	1	1	1	566.35	1	1	1	1
65	HMG-085	H6N4F3	1	1	1	248.66	1	1	1	119.335	1	19.5575	289.817	1	1	1	1	1	1	1	60.47	1	1785.08	1	1	1	1	1	1	1	665.845	1	1	1	1	1	1	1	1	217.84	3.0575	1	1	1	713.08	1	1	41.3875	12.0925
66	HMG-086	H6N4F3	289.615	1	1	57.6675	1	1	1	19.3825	1	57.535	1	1158.83	1	66.915	1	1	1	54.1725	464.955	1	1749.5	1	1	18.87	4865.75	44.1675	92.4575	1	2185.3	1	1	1	1	1	106.745	308.255	1	1	1	1	83.82	26637	1	1	1	139.45	156.752
67	HMG-087	H7N5	1	1	1	1	1	1	1	84.05	1	1	1	1	1	1	1	1	1	1	1	1	1218.23	1	1	1	1	1	1	1	1190.09	1	1	1	1	1	1	1	1	438.217	1	1	1	1	897.31	1	1	1	1
68	HMG-089	H6N4F2_H7N5F1	316.78	372.46	792.605	325.238	1	307.642	1	44.66	1	1	197.748	1	1	1	1	1	104.115	54.8075	1	1	43.5425	1	343.852	1598.26	314.71	162.985	24.895	1	943.387	1	14.8225	1	1	78.04	175.913	613.433	1	1	1	1	22386.3	77.62	153.855	103.17	1	1	1628.86
69	HMG-090	H6N4F4_H7N5F2_H6N4F6_H8N6F2	1	154.705	30.6525	13.4275	1	1	1	1	1	1	1	1	1	1	1	1	1	30.34	1	1	546.835	1	1	609.847	1199.07	1	48.79	1	1599.41	1	1	1	1	1	1	578.882	1	1	1	1	2655.41	995.335	186.323	1	1	1	324.942
70	HMG-091	H7N5F3_H8N6F2	1	65.2425	1	96.9275	1	1	1	1	1	24.945	1	1	1	1	1	1	1	1	1	1	300.225	1	1	250.97	1026.57	1	14.1075	1	1364.54	1	1	1	1	1	1	188.678	1	1	7.465	1	764.355	2426.07	147.195	1	1	1	167.118
71	HMG-092	H8N6F4	1	27.6525	1	87.275	14.4925	1	1	1	1	1	1	1	1	1	8.65	1	1	1.44	1	1	82.0025	1	1	109.157	168.668	1	1	1	966.44	1	1	1	1	1	1	112.03	1	1	52.73	1	172.055	106.168	121.023	1	1	1	50.1925
72	HMG-093	H9N7F4	1	72.01	1	108.007	1	1	1	54.9775	1	18.1675	1	1	1	1	147.167	5.195	1	48.215	171.38	1	267.5	1	1	51.6525	269.137	1	7.4475	1	1113.84	1	1	1	1	1	89.335	213.65	1	1	255.973	146.798	289.675	402.337	101.425	1	1	32.9875	239.428
73	HMG-094	H10N8F4	1	30.1825	1	1	1	1	1	38.805	1	1	1	1	1	1	81.2575	1	1	31.025	92.44	1	245.453	1	1	1	330.428	1	1	1	1077.06	1	1	1	1	1	55.645	131.26	1	1	182.015	1	1	475.01	48.9875	1	1	1	132.483
74	HMG-095	x	1	69.3525	1	2.5525	1	1	1	55.755	1	1	1	1	1	1	1	1	1	3.37	37.2025	1	196.517	1	1	76.55	258.23	1	1	1	1196.13	1	1	1	1	1	1	32.4175	1	1	0.5275	1	361.678	219.528	50.43	1	1	1	124.305
75	HMG-096	H5N3F1	1	81.36	1	1	1	1	1	253.265	1	1	1	1	1	1	1	1	1	1	90.515	1	261.308	1	1	1	308.51	1	9.1525	1	1300.22	1	1	1	1	1	3.94	88.9275	1	1	42.31	1	22.1925	390.803	15.57	1	1	1	54.785
76	HMG-097	H4N2S1	2709.86	1192.8	7930.16	277.222	1	6540.32	4.1425	95.165	426.648	426.788	17.39	455.023	271.162	1	156.39	224.378	5165.03	278.05	1343.92	217.275	115.815	200.107	1840.92	2857.24	254.177	1177.8	153.738	487.697	1118.34	14.5525	394.55	2783.11	1	4218.39	1506.35	675.538	1	1	462.627	1760.88	23115.3	1	1	439.698	1	1963.23	2610.43
77	HMG-098	H4N2S1	1	1	59.8175	1008.62	1	1	1	97.265	1	1	1	1	1	1	8.66	1	1	72.21	265.775	1	1	1	1	1	1	1	3243.21	1	100.145	1	1	1	1	1	91.665	1563.38	1301.72	1	283.835	487.09	1	1	1	1	1	36.04	62.6275
78	HMG-099	H4N2F1S1	245.922	1	1	1	1	1	1	122.017	1	1	1	1	1	1	2.745	1	1	1	322.42	1	1	1	1	1	484.037	1	1	1	67.8725	1	1	1	1	1	113.87	226.863	135.43	1	52.49	329.733	1	1	1	1	1	1	43.09
79	HMG-100	H4N2F1S1	1	1	1	1	1	7.4875	1	65.61	1	33.8475	1	74.1475	33.315	1	22.82	1	1	18.1125	279.907	1	892.335	10.0825	1	1	2123.11	1	138.607	297.227	1452.17	1	1	1	1	1	110.345	347.132	1	1	162.248	742.12	1	1	1	1	1	1064.42	90.9125
80	HMG-101	H4N2F2S1	524.043	64.7075	1	1	1	214.417	1	116.975	1	7.375	1	1	716.478	1	19.4	1	31.4	47.58	373.645	1	39.0525	114.43	1	1	1884.57	1	1	1	106.295	1	1	1	1	1	274.325	1252.67	134.005	1	2171.7	590.403	1	1	1	1	1	6.0475	210.975
81	HMG-102	H4N2F2S1	1	1	1	1	1	117.112	1	272.442	1	26.805	85.7475	1	131.433	1	23.86	1	47.0325	22.1525	286.81	1	500.75	135.808	1	1	1	99.665	65.71	280.743	660.565	1	1	282.137	1	1	112.278	199.82	1	1	229.355	457.947	1	1	696.67	1	1	1343.24	190.673
82	HMG-103	H4N2F1S1	373.448	1	1	1	1	1	1	1	1	1	1	1	380.885	1	1	1	1	1	80.555	1	1	1	1	1	2479.12	1	1	1	14.4025	1	1	1	1	1	1	1193.1	26.885	1	1	1	1	1	1	1	1	1	67.1
83	HMG-104	H3N1S1	2199.53	1122.1	1171.43	28.04	1	5335.13	1	33.2275	378.595	53.3575	1	424.375	83.4125	255.955	1	10.81	3929.06	98.2075	640.505	165.602	41.955	1	1246.64	3155.02	286.185	670.723	122.16	1	1104.75	1	674.31	2077.94	1	710.903	613.865	287.572	1	1	145.178	531.987	13701.5	1	1	704.642	1	30.0225	2852.74
84	HMG-105	H3N1S1	1786.05	1	1064.82	116.338	1	1	1	46.84	1	29.86	672.688	1	1	1323.49	327.252	1	1186	55.2625	529.755	15.065	36.205	1	1	5568.11	609.508	2087.52	1	62.4475	295.773	1	178.415	25.62	1	2514.63	4568.94	895.307	1	1	295.31	393.457	29977.7	1	1	1	1545.94	155.095	8288.11
85	HMG-106	H3N1S1	1	1	44.6225	65.9775	1	1	1	46.315	1	16.205	711.702	1	1	449.825	47.7575	1	122.233	1	371.11	1	1	1	2.6675	6869.37	1	8372.56	1	1	147.135	1	688.915	204.937	1	3773.86	202.312	319.83	1	1	177.943	1	33748.4	1	1	1	5245.31	698.137	9643.34
86	HMG-107	x	149.742	203.32	2580.03	1	1	1	1	1	72.3875	1	1	1	1	369.678	1	1	194.738	10.1975	562.018	1	1	1	295.212	1	258.235	1	1	651.727	16.6075	1	1669.3	38.8875	1	1	603.505	367.543	1	1	3.2475	120.745	13894.1	425.812	1	393.205	1	1	1986.26
87	HMG-108	H3N1F1S1	1429.26	35.6325	270.645	1152.44	436.168	1	1	1129.06	3480.37	2.175	1	1	1	71.13	19.4225	1	1	19.0525	146.738	1	272.942	10643.9	1	645.805	1586.19	1353.86	1	282.855	45.9025	1	1966.49	2077.89	108.027	1951.75	331.025	84.34	1	1	1049.36	275.442	1	996.758	362.24	1	1	2613.01	13483.9
88	HMG-112	H3N1F1S1	1	1	264.998	1	1	1	1	1	1	1	880.15	1	1	1	689.92	1	1079.68	1	93.485	1	697.075	1	155.735	3002.16	180.01	1371.82	1	1	150.145	1	1	1	1	598.315	702.663	502.14	1	1	230.43	1	30483.7	1	1	1	1	1	4198.62
89	HMG-113	H3N1S1	1	1	282.52	372.235	1	1	1	1	1	1	616.173	1	1	1252.82	150.697	1	972.245	23.775	229.2	39.515	442.363	1	228.145	5348.88	210.605	4013.9	1	109.09	219.96	1	154.585	64.1775	1	1800.27	735.862	1383.3	1	1	97.59	1	29034.1	1	1	1	3042.18	405.905	7169.72
90	HMG-114	H3N1F1S1	298.57	1	92.815	2118.98	1	84.79	1	611.15	3882.47	1	1	1	62.7675	1	1	1	1	69.235	1.1725	1	285.817	11624.8	0.815	427.465	1451.21	1314.84	1	368.44	154.637	24.6075	2142.98	1844.37	248.445	1984.09	345.07	1	1	1	933.53	1	1	391.957	338.612	1	1	2021.8	11881.5
91	HMG-115	H3N1F1S1	1560.26	6978.48	1463.07	4330.23	1743.99	1027.02	2181.3	1289.38	9677.44	1608.7	2047.71	4195.14	1713.61	36360.1	102.9	772.985	2793.03	4936.03	1058.33	1395.22	17885.5	4573.06	3157.24	3373.72	667.69	25663.9	448.595	1624.43	4136.92	8077.92	21156.2	1280.66	2024.4	11888.9	2361.28	20323.9	6585.31	18.46	6777.26	4664.23	4826.92	2528.38	2169.8	25393.1	818.13	15358	23406.7
92	HMG-116	x	28.605	11.825	1306.48	212.6	1	1	1	30.615	190.705	1	29.2325	154.132	1	1	1	1	41.79	12.96	221.085	1	104.7	1	1	1	224.907	20.3275	1	1	125.9	1	1489.71	1	1	1	236.672	607.75	98.0725	46.3525	102.21	1	1	1	1	4738.83	1	2223.36	80.6975
93	HMG-117	H2S1	1	1	1	1	1	1	1	1	1	1	1	1	1	35.83	203.433	1	236.605	1	1489.73	1	1	1	221.647	385.433	200.373	1	9.08	397.798	104.233	472.05	3.2075	369.817	1	1	140.085	307.592	1	1	1	1	984.747	1	1	42.55	1	124.672	80.3325
94	HMG-118	H2S1	1	143.83	1	548.907	1	905.47	483.192	2427.24	1	58.075	1	1	523.525	1	1	59.5025	160.507	34.4225	421.257	127.013	110.535	1	1	1	63.5175	112.262	7.22	1839.24	114.303	1	159.273	117.455	97.885	1	174.282	976.368	1	1	343.077	1	292.75	2148.13	86.825	1	1	1	141.29
95	HMG-119	H3N1F1S1	1	1	1	1	1	1	1	1	1	1	1	1	1	1	1	1	1	59.8975	1	1	249.707	1	1	1	2424.26	1415.36	29.585	1	538.96	1	1	1	1	1	1	1	1	1	1	1	1	1	1	1	1	1	15792.5
96	HMG-121	H4N2S1	1643.52	1033.88	1011.81	58.155	150.085	4472.62	20.71	138.665	206.472	48.4575	38.8225	240.428	125.565	58.0675	1	23.9075	1441.11	22.97	63.35	152.59	1	1	1114.59	3103.92	183.428	700.783	748.1	113.94	1089.65	1	146.32	1505.45	640.908	104.87	347.185	42.01	836.297	1	390.83	1	8594.92	1	1	342.732	1	1	4423.91
97	HMG-122	H4N2F1S1	1441.06	757.695	881.59	33.1725	1	4287.36	1	1	1	8.9725	26.5325	955.728	1	1	2.8875	516.828	1407.94	21.13	79.8125	71.4175	1	1	1115.66	2684.89	115.87	386.928	26.1925	1	809.8	6.785	139.29	1393.4	1	732.907	195.11	1	69.995	1	1	1	6570.5	1	1	269.487	1	1	3929.67
98	HMG-123	H4N2S1	3015.22	931.545	9374.42	155.928	1	4463.07	15.95	1	321.32	255.665	68.115	440.457	130.42	1	56.58	107.285	4042.38	262.013	585.725	174.845	4.6625	1	1529.95	2756.79	272.505	1145.55	158.305	338.535	845.418	7.9425	125.377	1657.17	1	2149.05	1204.12	308.725	1	1	87.465	410.663	22726.1	1	1	218.517	1	1764.16	1871.04
99	HMG-124	H4N2S1	904.735	233.767	3752.67	1	1	1960	1	1	106.218	19.3525	145.15	49.9275	1	1	18.9775	133.317	316.665	124.14	54.68	1	952.36	1	681.165	1711.25	88.68	1227.96	116.772	1	331.37	1	1	1290.79	1	1	583.418	1	1	1	1	29.17	20257.2	1	1	1	1	2865.09	755.622
100	HMG-125	H4N2S1	1	1	1	1	1	1	1	1	1	1	1	1	1	1	1	1	1	1	1	1	1	1	1	1	1	1	101.358	1	52.935	1	1	1	1	1	1	1668.67	1	1	1	1	1	1	1	1	1	63.5125	1
101	HMG-127	H4N2F1S1	1	1	1	810.982	1	1	1	1	1	1	1	1	1	1	1	1	1	1	1	1	1	1	1	1	1	1	2665.88	1	49.6725	1	1	1	1	1	1	941.315	885.125	1	1	1	1	1	1	1	1	1	1
102	HMG-128	H4N2F2S1	400.79	1	1	1	1	1	1	1	1	1	1	1	1	1	1	1	1	1	1	1	1	1	1	1	170.74	1	1	1	1.57	1	1	1	1	1	1	1	1	1	1	1	1	1	1	1	1	1	1
103	HMG-129	H4N2F2S1	266.065	1	1	9.6	1	1	1	1	1	3.275	1	1	1	1	1	1	1	1	1	1	1	1	1	1	96.46	1	1	1	122.17	1	1	1	1	1	1	1	1	1	1	1	1	1	1	1	1	1	1
104	HMG-130	H4N2F1S1	1	1	1	1	1	1	1	1	1	45.42	1	1	1	1	1	1	1	1	2.1225	1	661.183	1	1	1	2292.16	34.1775	131.065	170.828	1480.08	1	1	79.89	1	1	95.0075	126.4	1	1	1	156.543	1	1	1	1	1	917.275	94.46
105	HMG-131	H4N2F1S1	131.907	1	1	1	1	1	1	1	1	37.3375	1	1	1	1	1	1	1	1	109.655	1	24.63	1	1	1	440.782	1	1	1	127.877	1	1	1	1	1	128.155	97.85	110.138	1	1	29.745	1	1	11	1	1	1	85.7825
106	HMG-132	H4N2F1S1	323.1	1	1	1	1	1	1	1	1	1	1	1	506.783	1	1	1	1	1	1	1	1	1	1	1	1765.73	1	1	1	39.4025	1	1	1	1	1	1	662.265	1	1	1364.16	1	1	1	1	1	1	1	1
107	HMG-133	H3N1F1S1	199.973	1	1	1	1	1	1	252.155	1	45.045	1	1	111.082	561.403	1	1	1	1	5.7	1	1	1	1	1	1	1	1	1	65.4925	1	1	1	1	1	1	1	28.915	1	1	1	1	1	1	1	1	1	1
108	HMG-134	H3N1F1S1	305.317	1	48.565	280.465	1	1	1	1021.32	3000.38	1	1	1	54.5025	1	1	1	1	1	1	1	105.98	9096.89	1	299.15	1044.85	1530.27	1	411.158	61.08	1	2847.71	2166.66	9.76	1974.68	141.88	1	1	1	325.827	1	1	730.625	369.697	1	115.84	1958.49	5336.46
109	HMG-135	H4N2F2S1_H5N3F2S1	183.933	1	1	1	1	1	1	1	1	1.225	1	1	1	1	1	1	1	1	1	1	1	1	1	1	664.442	1	1	1	47.68	1	1	1	1	1	1	1	1	1	1	1	1	1	1	1	1	1	1
110	HMG-136	H4N2F1S1	1	1	1	86.6125	1	1	1	1	179.275	1	82.7275	1	1	1	1.985	210.393	1	1	1	1	1	1	1	1	1	602.045	8.9175	59.025	1	1	1	96.44	1	1	17.9075	1	1	1	1	1	1	1	482.145	1	1	1894.46	1
111	HMG-137	H4N2F2S1	1	1	1	1	1	1	1	1	1	1	1	1	41.8425	1	1	1	1	1	1	1	172.153	1	1	1	1	1	20.9575	178.03	593.013	1	1	1	1	1	1	1	1	1	1	1	1	1	624.778	1	1	307.67	1
112	HMG-138	H4N2F1S1	158.725	1	1	1	816.45	1	1	1	1	1	524.64	1	1	1	1	1	346.01	1	1	1	1	1	1	1213.58	77.58	1	46.7	1	1	1	1	1	1	773.312	215.5	433.86	1	1	1	1	35884.4	3041.27	1	1	33.0125	1	5896.83
113	HMG-139	H4N2F1S1	1	1	481.91	1	1	1	1	1	1	1	790.667	1	1	161.81	1	1	2139.95	1	129.392	1	1	1	82.69	4034.89	85.5475	746.567	1	1	1	1	1	1	1	2815.57	1347.42	1016.18	1	1	1	1	50977.2	1	1	1	5350.93	1	9933.92
114	HMG-140	H4N2F1S1	197.965	1	1	1	1	1	1	1	1	1	1	1	301.16	1	1	1	1	1	1	1	1	1	1	1	1528.18	1	1	1	1	1	1	1	1	1	1	338.085	1	1	72.9575	1	1	1	1	1	1	1	1
115	HMG-142	H4N2S1	56.735	155.718	119.965	1	1	1	1	1	24.4	2.34	1	1	1	1	1	1	1	1	24.145	1	1	1	1	477.45	39.72	1	2.1775	1	381.592	1	1	1	1	1	1	1	1	1	1	1	1738.72	1	1	1	1	1	1060.41
116	HMG-143	H5N3F1S1	204.327	18.4875	214.25	1	1	1	1.475	73.695	1	39.08	578.312	409.23	133.853	369.095	1	1	575.152	1	145.123	16.6875	1	1	257.283	2474.75	2065.11	819.795	9.4325	191.4	90.925	1	876.085	11.8025	1	2857.07	354.1	710.992	229.163	1	1	1	36578.6	2679.37	1	330.235	36.95	1120.65	6635.74
117	HMG-144	H5N3F2S1	1686.12	513.382	5466.37	5.5725	1	2522.63	1	1	1	12.41	1	189.518	1	1	1	1	1510.14	27.0825	3.8	59.3725	1	1	1362.01	2589.25	1	30.6575	5.085	1	82.5425	6.795	1	39.6725	1	283.3	545.64	1	1	1	1	1	8607.27	1	1	59.3725	1	1	701.46
118	HMG-145	H5N3F2S1	1	1	1	1	1	1	1	1	1	15.1375	1	1	1	1	1	1	1	1	1	1	105.025	1	1	1	218.243	1	54.4125	1	1055.93	1	1	1	1	1	1	1	1	1	1	1	1	1	1	1	1	1	1
119	HMG-146	H5N3F1S1	1757.05	845.625	7016.95	73.845	1	3766.64	1	1	1	80.4575	9.1775	317.988	1	1	1	10.9175	2775.87	35.3025	155.95	101.877	1	1	1572.67	2764.86	93.57	85.6675	31.8	1	601.003	58.775	1	278.597	1	1365.19	761.067	18.5475	1	1	1	1	18029.9	1	1	217.49	1	1	1118.64
120	HMG-147	H5N3F2S1	89.97	1	1	1	1	1	1	1	1	102.403	1	57.305	1	1	1	29.2	1	1	1	1	768.668	1	263.855	1	1362.39	76.335	56.1	1	2089.72	1	1	1	182.905	1	1	1	1	1	1	1	1	1	1	1.38	1	1	1
121	HMG-148	H5N3F1S1	1	1	1	1	1	1	6717.91	1	1	1	1	1	95.045	1	1	1	1	1	1	1	1	1	1	1	10.6775	1	1	1	1	1	1	1	1	1	1	171.087	1	1	1	1	431.535	1	1	1	1	1	478.327
122	HMG-149	H5N3F2S1	1	1	1	1	1	1	1	1	1	1	1	1	1	1	37.615	1	1	1	1	1	254.235	1	1	1	2247.92	1	1	1	1155.42	1	1	1	1	1	1	1	1	1	1	1	1	1109.7	1	1	1	1	1
123	HMG-150	H5N3F2S1	1	1	1	1	1	1	5125.9	1	1	4.11	1	1	71.765	1	1	1	1	1	1	1	649.445	1	1	1	1124.98	1	1	1	1842.55	1	1	1	1	1	1	613.267	1	1	1	1	1	1	1	1	1	1	1
124	HMG-151	H4N2S1	2171.73	851.788	6586.14	94.3625	1	4054	1	1	175.157	115.825	202.775	279.462	94.475	1	23.6625	107.148	3535.9	109.547	404.265	64.9425	1	1	1428.16	2460.21	140.945	983.248	105.978	267.882	963.253	1	58.275	1986.48	1	1868.47	1154.19	257.005	1	1	116.588	162.215	21206.7	1	1	167.702	1	1806.94	1990.4
125	HMG-153	H5N3F1S1	119.118	349.215	76.0075	57.88	1	319.555	29.1375	142.19	428.54	36.5525	694.312	1	29.745	177.19	1	15.49	1126.02	1	55.2925	1	1	323.105	169.263	2749.78	179.522	784.543	24.525	445.35	8.055	1	374.438	1	1	1954.99	1080.95	907.34	1	1	1	1	36740.6	205.6	1	1074.83	329.857	1	10620.6
126	HMG-154	H5N3F1S1	1679.03	841.095	1077.23	118.653	1	4845.12	1	57.8625	356.36	13.745	1	135.798	1.505	219.053	1	9.855	1341.42	31.88	274.195	19.035	1	1	1237.81	2920.73	253.428	1007.86	313.188	106.23	1049.53	27.1025	411.565	1769.08	1	472.367	726.397	28.37	1	1	76.285	1	22551	1	1	537.112	1	1	7179.41
127	HMG-155	H5N3F1S1	1881.38	863.895	5485.71	46.3025	1	2199.37	1	159.735	312.965	48.8175	1	172.02	11.4775	1	1	4.2525	1610.97	33.74	97.9975	1	1	1	1174.18	2422.74	120.743	526.985	63.1625	1	287.81	90.3775	75.4325	369.438	132.048	253.535	609.86	20.5675	1	1	1688.64	1	20424.1	6.9575	1	331.072	1	1	5769.95
128	HMG-156	H5N3F2S1	802.952	560.515	311.913	2.8575	1	3442.92	1	92.54	140.605	23.84	1	88.9225	8.585	6.9875	1	6.465	847.487	4.6325	1	309.705	407.773	1	726.088	2276.81	1667.82	232.558	84.52	1	2431.83	153.817	15.3725	758.122	1	1	116.582	1	1	1	52.02	1	5065.78	1	46.6425	195.058	1	1	3886.8
129	HMG-158	H2F2S1	1286	796.56	615.495	1	1	3693.49	1	1	1	1	1	257.59	45.12	123.017	1	1	2596.72	1	238.38	72.335	1	1	916.825	3769.75	139.095	199.855	0.285	1	1877.87	1	12.805	687.438	1	1	263.82	25.86	1	1	1	1	5515.34	1	1	340.8	1	1	3309.63
130	HMG-159	H3N1S1	1448.78	1	562.52	113.332	1	1	1	13.7275	1	1	457.745	1	1	824.617	180.478	1	816.112	8.9175	190.242	8.9275	1	1	1	4501.86	402.68	1460.09	1	1	209.378	1	142.752	1	1	1853.89	3273.06	444.093	1	1	1	1	23398.2	1	1	1	1121.17	1	5081.15
131	HMG-161	H5N3F1S1	898.878	583.893	353.545	13.025	1	3925.07	1	1	1	1	1	120.975	1	33.2725	1	1	709.585	1	1	1	561.827	1	648.383	2165.07	1566.43	140.733	66.32	1	2250.06	1	1	1792.71	1	1	19.47	1	1	1	1	1	5899.2	1	1	121.968	1	1	3115.29
132	HMG-162	H5N3F1S1	2025.67	806.99	6491.5	78.44	1	4261.14	1	1	1	62.625	1	289.938	1	1	1	1	2144.63	57.8425	179.435	114.71	1	1	1303.57	2259.56	233.545	95.2225	26.3475	1	417.727	1	1	424.585	1	1285.25	772.238	126.695	1	1	305.985	1	20542.2	1	1	206.827	1	1	1170.88
133	HMG-163	H4N2F1S1	1	1	84.5925	6.8025	108.075	1	1	1	1	1.1675	545.192	1	1	1	1	1	672.692	1	51.9625	1	1	1	1	2254.16	1	771.312	1	1	1	1	1	1	1	2492.54	583.553	563.278	1	1	1	1	35357	1	1	1	512.122	407.382	6761.19
134	HMG-164	H5N3F1S1	1525.16	755.988	1058.11	87.0775	1	3102.39	1	1	156.528	1	1	150.84	1	300.882	1	1	715.17	1	1	1	1	1	1172.16	2876.3	204.135	541.673	109.93	1	635.39	1	131.73	914.082	1	1	382.998	1	1	1	1	1	26539	1	1	322.608	1	1	5136.39
135	HMG-165	H5N3F1S1	1	1	1	1	1	1	1	1425.14	1	6.64	61.67	7.255	1	132.005	1	215.805	1	1	1	1	89	1	1	1	132.645	1	43.26	1	1	42.2275	74.49	1	1	1	1	60.7725	1	1	1	1	1	1	14.745	1	1	279.54	1
136	HMG-166	H5N3F1S1	16.94	67.1325	1	1	828.693	1	1	1	1	1	191.035	1	1	1	1	1	1	1	73.6025	1	1	1	1	1	105.353	77.975	118.133	165.527	21.1525	199.33	104.34	1	54.275	1	134.467	1	1	1	1	1	1700.11	1	1	38.925	1	353.35	815.533
137	HMG-167	H5N3F1S1	2967.53	1274.87	9089.83	136.375	1	4411.2	1	1	780.16	328.195	1	306.605	26.65	23.9975	1	1	3068.18	83.03	275.87	141.69	1	1	1692.95	3246.08	473.043	1020.63	59.73	96.59	439.385	38.53	273.977	596.095	1	996.217	1137.74	1	1	1	69.3525	1	29827.2	71.9625	1	647.23	1	1	6050.49
138	HMG-168	H5N3F1S1	108.985	1	1	9.2125	1	1	1	1	1	1	1	1	1	43.605	1	1	1	1	72.6425	1	1	1	1	86.455	140.253	0.21	1	1	1	1	40.97	1	1	1	41.35	1	1	1	1	1	1204.53	1	1	1	1	1	901.6
139	HMG-169	H5N3F1S1	1	1	1	1	1	1	2352.21	1	1	14.305	1	1	1	1	1	8.245	1	4.8225	6.835	1.1775	1	1	1	1	1	1	1	19.47	60.7475	1	1	31.5775	1.995	1	16.3775	1	1	1	1	1	1	1	27.0925	1	1	1	77.49
140	HMG-170	H5N3F1S1	5.9025	1	1	1	1	1	1	1	1	1	358.017	1	1	1	1	1	1	1	39.59	1	1	1	1	835.793	58.315	16.4525	31.07	1	2.755	1	1	1	1	618.165	1	1	1	1	1	1	1175.65	98.5675	1	1	1	1	2759.46
141	HMG-171	H5N3S1	1	1	36.9675	194.975	1	1	1	1	1	1	426.505	1	1	56.615	1	1	116.95	1	522.137	1	1	1	1	1598.41	1	64.4375	1	1	1	1	1	1	1	3960.83	107.328	786.102	1	1	1	1	40474.4	1	1	1	73.685	1	4855.96
142	HMG-172	H5N3F2S1	1476.02	380.985	5436.39	16.51	1	2862.17	1	51.1725	23.7175	67.155	9.435	160.763	1	1	1	1	767.243	112.102	52.815	94.625	0.645	1	1193.9	2652.74	69	138.953	30.455	1	127.568	102.88	1	255.262	1	354.808	672.615	1	1	1	1	1	17350.1	41.225	1	160.475	0.03	1	812.145
143	HMG-173	H6N4S1	94.175	167.103	315.377	63.0975	1	6.83	1	5.965	1	26.7675	15.975	35.07	30.225	1	14.9175	22.155	106.11	34.695	54.92	49.755	48.755	1	115.065	602.465	1	51.76	9.42	109.722	50.645	14.9525	30.915	81.61	105.28	1	68.0025	1	1	1	1	1	1263.74	1	112.545	36.54	1	1	473.548
144	HMG-175	H5N3F1S1	147.03	1	75.6275	63.485	1	1	1	2.5025	1	49.47	443.63	523.163	128.705	510.977	1	1	391.835	54.7425	110.312	66.1375	187.305	15.02	249.577	2221.28	3043.77	1341.53	1	302.723	131.002	1	822.48	25.1575	14.2525	2225.18	666.763	1633.18	389.125	1	1	6.6825	43253.8	2703.59	1	283.035	359.358	1285.13	4507.81
145	HMG-176	H5N3F2S1	4.835	55.16	1	1	1	1	1	1	1	22.915	70.66	13.18	16.02	85.6575	1	24.3275	1	32.8625	1	30.215	1	1	10.5725	1	588.685	15.2	45.03	1	75.0975	1	1	7.775	1	1	101.708	84.285	618.125	1	1	1	1	2728.65	1	257.567	1	1	14.93
146	HMG-177	H5N3F2S1	3434.01	1146.61	11209.8	66.1825	1	6432.2	1	1	1	309.155	1	516.595	1	1	1	1	4340.45	126.413	397.683	138.79	1	1	2114.55	4025.05	226.418	345.36	48.0925	1	678.697	1	1	693.518	1	2369.09	1151.51	29.385	1	1	1	1	26249.9	1	1	354.96	1	1	1671.37
147	HMG-178	H5N3F2S1	1	1	1	40.095	1	139.15	1	15.4425	1	9.74	1	44.27	1	72.33	11.015	45.48	51.015	46.3325	124.233	1	1054.44	1	1	1	786.83	1	209.77	1	1713.73	1	1	52.6275	94.385	1	210.428	1670.41	1	1	165.43	104.567	1	1	1	1	1	98.72	257.718
148	HMG-179	H5N3F1S1	1257.95	523.877	5812.81	88.1125	37.2725	2112.28	1	1	1	47.07	18.7925	204.02	33.015	1	6.12	32.0625	959.905	132.028	52.1875	102.207	1	1	1007.3	2287.74	93.8125	98.51	49.1625	9.73	228.945	82.2375	1	258.075	1	495.347	650.023	109.073	1	1	55.5525	1	10351.5	32.68	33.595	177.622	101.56	1	793.502
149	HMG-180	H6N4F1S1	896.625	540.632	2949.46	111.405	60.9225	1437.68	1	10.06	111.738	27.35	62.7825	147.458	22.4225	45.8975	17.725	81.51	796.7	100.31	86.2575	108.74	39.3825	1	704.225	1781.44	81.2625	174.755	31.1	35.1025	154.678	131.493	1	117.36	1	446.6	289.387	163.582	1	1	84.7875	211.975	5973.45	9.955	1	104.677	1	1	701.273
150	HMG-181	H6N4F1S1	5.0375	1	1	14.5825	19.165	1	3692.66	1	4.0525	10.565	1	4.1675	19.75	1	35.41	18.1475	1	1	1	1	1	1	1	1	0.0625	1	1	1	1	1	1	1	1	1	2.3975	1	1	1	1	1	1	1	1	1	1	1	15.1675
151	HMG-182	H5N3F2S1	24.0575	1	1	1	8.53	1	1	5.1625	69.7475	22.815	1	31.96	18.38	1	1	25.515	1	1	1	10.485	477.995	1	1	1	705.207	1	166.282	1	1648.86	1	1	1	1	215.36	1	1	1	22.5975	1	1	1	1	1	1	1	1	1
152	HMG-183	H6N4S1	63.9075	61.0525	303.68	109.873	99.8	1	1	1	61.72	59.225	1	66.7025	50.3125	4.875	8.7975	35.8325	1	9.275	1	18.6075	1	1	1	1	1	65.78	0.1125	205.167	47.8675	1	1	76.615	113.362	1	152.76	1	1	2.225	1	96.76	1	1	111.05	1	1	1	1
153	HMG-184	H5N3F2S1	6.4	175.545	1	1	38.3475	1	1	21.125	236.852	36.5475	60.995	19.94	1	1	225.227	33.525	1	19.71	1	1	370.19	1	1	44.1625	1855.83	127.673	83.52	1	1442.68	1	1	10.085	1	1	51.6275	61.1775	1	1	1	1	290.538	19.8375	1	47.0925	1	1	1456.71
154	HMG-186	H6N4S1	171.168	140.715	12.8425	195.728	55.67	1	1	1	1	8.98	5.24	1	1	90.7025	6.835	35.0675	1	173.333	60.6625	7.425	8.9375	1	55.8625	303.837	181.593	131.058	23.7	1	35.68	1	695.94	1	1	1	187.642	43.5325	1	1	8.675	103.023	1119.55	358.733	1	357.777	1	1	1599.67
155	HMG-187	H5N3F3S1	1	1	1	1	1	1	1	1	1	3.6025	1	1	1	1	1	1	1	1	1	1	653.025	1	1	1	2462.27	1	57.765	1	1483.83	1	1	1	1	1	1	1	1	1	1	1	1	956.53	1	1	1	1	1
156	HMG-188	H5N3F2S1	1	1	1	1	1	1	1	1	1	1	1	1	1	1	1	1	1	1	1	1	1	1	1	1	1	1	1	1	1	1	1	1	1	1	1	1	1	1	1	1	1	1	561.413	1	1	1	1
157	HMG-189	H5N3F3S1	1	99.1525	1	1	1	1	68.305	30.6725	1	1	1	1	1	109.647	1	1	1	1	1	1	7.2025	1	1	1	216.91	1	19.2925	1	121.885	1	1	1	1	1	1	1159.17	1	1	1	1	365.723	1	1	1	1	1	1
158	HMG-190	H5N3F2S1	1	1	1	1	1	1	1	1	1	1	1	1	1	122.125	1	1	1	1	1	1	1	1	1	1	13.93	1	1	1	1	1	1	1	1	1	1	1	1	1	1	1	1	1	1	1	1	1	1
159	HMG-191	H5N3F2S1	1	1	1	1	29.2075	2.285	1	1	1	19.445	1	34.8475	1	1	1	9.8	1	1	1	1	453.418	1	1	1	2569.44	1	32.0825	1	1347.03	1	1	1	1	1	48.3075	178.412	1	1	1	330.48	1	1701.34	1	1	1	1	1
160	HMG-193	H5N3F2S1_H6N4F2S1	717.385	448.827	2523.69	87.4725	1	1024.9	82.0575	1	1	31.9975	1	56.185	1	1	1	1	757.565	36.1675	1	92.195	1	1	778.562	1987.86	5.7425	9.0525	13.5875	1	42.675	25.48	1	41.0325	1	373.58	131.59	57.9525	1	1	1	1	7597.16	1	143.907	14.8925	1	1	567.082
161	HMG-194	H6N4S1	21.765	18.87	1	56.975	280.963	1	1	17.615	41.405	6.865	1	19.7675	1	1	1	2.2775	1	27.1325	1	11.1625	1	1	1	1	6.315	59.66	1	1	1	1	1	1	1	1	1	1	1	1	1	1	31.7475	1	1	1	1	1	471.49
162	HMG-195	H6N4F1S1	1	1	1	1	1	1	1	42.61	18.2875	56.6525	1	119.965	1	1	1	1	1	1	1	28.815	494.265	1	1	1	2014.7	1	20.9025	1	1514.99	1	1	1	1	1	0.3275	255.22	1	1	1	1	1	3097.63	1	1	1	1	15.27
163	HMG-196	H5N3F2S1	33.5775	1	1	1	1	1	1	1	1	21.1025	542.745	19.8725	1	23.5275	1	1	288.98	1	1	1	1	1	1	1025.8	1	98.8	1	38.06	3.7375	1	1	1	1	602.455	284.14	420.293	1	1	1	1	18733.7	215.492	1	1	109.362	1	5175.51
164	HMG-198	H5N3F3S1_H6N4F2S1	149.705	81.47	151.815	157.447	84.365	108.15	23.7875	153.627	337.47	126.183	38.6875	947.883	41.255	259.55	37.475	79.5325	193.39	119.168	195.875	76.1475	1348.8	1	56.77	0.57	2259.4	208.475	168	70.9225	2022.85	38.8825	1	170.338	154.828	1	75.965	80.4	1	30.065	61.9775	1	85.2925	0.0675	1	104.255	37.4175	50.755	124.315
165	HMG-199	H6N4F2S1	1	1	1	1	1	1	1	17.78	1	37.4675	1	1	1	70.45	10.295	1	1	1	1	16.5225	351.657	1	1	1	1921.01	1	78.13	1	1395.67	1	1	1	1	1	1	834.022	1	1	1	1	1	28286.4	1	1	1	1	1
166	HMG-200	H6N4F1S1	401.892	257.402	1678.86	36.355	1	919.505	11.5425	25.255	39.5275	42.765	1	150.757	1	1	22.0425	6.5725	438.473	30.1875	25.605	40.965	162.2	1	449.51	1463.53	780.17	54.32	51.4925	23.03	957.207	1	1	86.545	1	75.515	59.175	26.465	1	1	1	1	3138.64	1	5.5375	43.96	1	1	283.132
167	HMG-201	H6N4F2S1	376.447	176.912	1224.6	1.1625	1	464.358	1	1	1	1	1	7.26	1	1	1	1	179.63	1.6175	1	11.94	1	1	393.767	1314.97	1	195.71	1	1	9.6675	244.815	1	1	1	55.84	3.0225	1	1	1	1	1	3320.74	59.855	1	1	1	1	205.502
169	HMG-203	H6N4F1S1	1	1	1	1	1	43.4125	1	126.195	1	65.415	93.615	345.46	1	1	1	1	18.3475	53.3575	118.407	1	539.592	1	1	1	1359.63	1	34.1875	1	1128.13	1	1	1	1	1	95.785	642.038	1	1	235.96	94.8375	1	1	1	1	1	1	223.097
170	HMG-204	H6N4F1S1	529.105	218.242	1063.32	60.7225	1	677.125	1	26.205	1	20.4775	27.545	54.7875	43.81	1	1	1	241.667	71.4175	60.6425	54.5875	47.705	1	381.085	1055.91	155.377	29.525	24.97	1	48.645	31.3025	1	56.74	9.1475	225.205	137.993	61.9075	0.7875	1	96.23	1	4158.91	170.988	1	5.735	1	1	317.308
171	HMG-205	H6N4F1S1	97.36	57.7025	1	171.815	1	73.185	1	78.3575	1	23.8975	1	1	1.7775	1	1.8225	14.225	1	166.583	66.7	39.6175	41.03	1	1	12.1775	94.4475	12.9775	13.96	1	35.19	1	671.653	1	1	1	1102.43	363.37	1	1	138.985	330.438	330.895	285.832	1	23.36	1	1	1151.39
172	HMG-206	H6N4F2S1	257.045	11.6325	1	1	1	4.475	1	57.7375	5.4775	64.7475	3.365	261.543	24.035	1	1	1	86.19	60.15	101.65	50.6275	539.5	24.4975	1	66.675	1733.31	0.725	34.63	1	1277.92	1	1	1	1	1	128.162	141.36	11.0825	1	227.608	158.26	1	441.005	1	1	1	1	153.657
173	HMG-207	H6N4F2S1	16.48	1	1	1	1	1	1	1	1	1	1	229.972	1	1	1	1	1	1	1	1	406.693	1	1	1	1701.7	1	1	1	1288.17	1	1	1	1	1	1	491.528	1	1	1	1	1	175.058	1	1	1	1	1
174	HMG-208	H3N1S2	1	1	1	1	1	1	1	1	1	1	1	1	1	1	1	1	1	1	171.965	1	1	1	1	1	2.9525	1	1	1	1	1	1	1	1	1	1	1	1	1	1	1	1	1	1	1	1	1	1
175	HMG-209	H3N1F1S2	1	1	1	1	1	1	1	1	1	1	1	1	1	1	1	52.22	1	1	1	1	1	1	1	1	1	1	1	1	1	1	1	1	1	1	1	1	1	1	1	1	1	1	1	1	1	1	1
176	HMG-210	H3N1F1S2	1	1551.79	1	1	1	1	1274.85	1	1	1	1	2459.68	1	1	1	226.863	1	1	1054.54	1	1	1	1	83.6775	304.957	904.712	1	1	1	1	2451.11	3.9	1	1	1	1	15.8225	1	1	1	1	884.482	1	1	1	1	1
177	HMG-215	H4N2S2	1	253.835	1	1	1	1	1	50.03	1230.89	135.75	401.93	211.65	74.575	1007.67	300.302	1	505.643	122.072	82.835	35.9025	772.24	1	1	1750.25	20.5575	2669.45	1	1	928.853	1331.84	989.39	1	235.243	664.097	85.05	489.517	198.635	1	108.022	1	26852	1	1	622.8	1	1006.11	1860.11
178	HMG-216	H4N2F1S2	31.895	1	1	1	1	1	1	1	1	1	1	448.4	1	1	3.4775	450.632	54.68	1	9.27	1	1	1	1	1	1	69.99	1	1	1	1	137.787	377.765	1	1	193.81	1	72.3525	1	1	1	1	1	1	1	1	1	52.385
179	HMG-217	H4N2S2	692.78	396.608	181.085	1	1	3125.24	1	33.1725	1	5.395	1	86.2775	108.938	1	1	1	845.803	1	1	24.3575	1	1	736.65	1920.92	70.915	67.1825	1	1	717.547	1	1	1871.18	1	1	71.4025	1	1	1	1	1	2587.61	1	1	1	1	1	2440.28
180	HMG-218	H4N2F1S2	1	1	1	1	1	1	1	37.81	1	16.13	61.14	162.435	12.05	1	16.3	275.895	33.175	4.61	48.4575	1	1	1	1	1	81.1225	1	1	1	1	1	1	37.68	1	1	1	1	169.605	1	62.15	1	1	1	1	1	1	1	1
181	HMG-220	H4N2F2S2	1	1	1	1	1	1	1	51.5175	32.1575	26.7925	7.38	1	2.69	1	79.055	1	1	18.7025	1	1	501.465	1	1	1	209.045	1	1	1	631.817	1	1	1	1	1	1	1	1	1	25.8725	1	1	1	1	1	1	1	1
182	HMG-221	H5N3F2S2	161.355	233.958	218.887	32.57	49.0725	31.0125	23.205	77.105	154.665	125.088	68.2775	86.3325	137.47	103.032	104.458	55.5325	375.592	118.8	250.357	212.678	317.875	3.3775	133.465	1	250.17	521.263	148.525	365.873	410.222	1	1688.89	627.793	60.3825	1	118.855	105.117	199.86	21.51	161.267	1040.08	101.942	195.642	180.688	246.595	1	139.903	163.562
183	HMG-222	H4N2S2	1	1	1	1	1	1	1	30.9125	42.885	119.755	24.2	1	39.13	1	1	1	1	25.9025	1	1	1	1	1	1	9.635	1	46.6225	152.178	27.1475	1	1	2.2375	1	1	1	622.595	1	1	28.9275	1	1	1	1	1	1	14.4375	1
184	HMG-223	H4N2F1S2	1	1	1	1	1	1	1	1.555	1	37.3675	2.1175	201.03	4.8025	1	13.9725	284.553	1	38.265	95.3825	1	1	1	1	1	83.3375	1	1	1	23.8125	1	1	1	1	1	1	1	64.32	1	49.55	1	1	1	1	1	1	1	1
185	HMG-224	H5N3S2	1446.93	473.933	5320.11	1	1	2038.5	1	17.4175	1	91.7425	1	448.108	42.5775	1	1	1	3241.81	137.5	82.1625	101.99	1	1	1299.77	2264.48	215.785	76.315	6.555	1	280.09	1	1	204.498	1	972.555	457.9	146.14	1	1	40.095	1	8300.92	1	1	96.7025	1	1	621.163
186	HMG-225	H4N2S2	1	4.9475	1	1	28.94	60.625	1	66.7225	1	48.3775	1	8.115	54.4575	14.0825	1	20.9625	87.1275	75.5625	50.0525	1	75.2425	1	1	1	1	74.9175	359.315	1	72.1725	1	1	12.8525	216.665	1	1	27.4175	1	1	263.39	1	1	1	1	1	1	1	1
187	HMG-226	H4N2F1S2_H5N3S2_H5N3F2S2	1	1	1	1	1	1	1	61.4075	1	36.7525	9.02	156.118	1	1	7.25	174.745	1	57.81	9.445	1	35.8275	1	1	1	1100.17	1	14.8475	1	521.678	1	1	1	1	1	1	122.868	1	1	1	1	1	1	1	1	1	1	1
188	HMG-227	H5N3S2	1	1	1	1	1	1	1	37.44	1	30.37	25.145	1	1	1	1	1	1	1	1	1	1	1	1	1	1312.99	1	1	1	981.175	1	1	1	1	1	1	1	1	1	1	1	1	1	1	1	1	1	1
189	HMG-228	H5N3S2	1124.08	560.44	784.67	1	1	2038.96	1	68.4875	34.06	57.2075	1	197.805	37.1825	41.855	1	32.3925	1190.84	90.415	34.3675	104.803	330.573	1	1261.79	3174.3	835.082	210.993	130.833	1	2075.05	1	1	866.31	1	318.933	176.722	1	1	1	53.19	1	7236.94	1	1	256.337	1	25.2425	2912.93
190	HMG-229	H5N3F1S2	1	1	1	1	1	1	1	33.4675	1	19.4025	20.855	70.0325	23.7875	52.9225	1	1	1	1	1	1	1	1	1	1	1	1	1	1	1	1	1	1	1	1	1	1	1	1	1	1	1	1	1	1	1	1	2338.29
191	HMG-230	H5N3F1S2	1395.56	411.078	5852.91	88.1925	1	1560.1	1	75.6475	1	117.02	1	208.518	33.0725	1	1	1	2373.42	68.5725	71.1725	32.055	1	1	1203.94	2476.68	65.305	1	14.48	1	225.708	19.395	1	267.513	1	81.8125	347.955	1	1	1	4.475	1	5206.17	1	1	1	1	1	498.447
192	HMG-232	H6N4S2	174.49	73.5725	1064.49	1	1	1	1	1	1	50.2	139.34	1	37.8725	1	1	1	500.722	1	1	1	1	1	287.582	2322.77	1	1	1	1	1	1	1	1	1	1	126.038	390.823	1	1	1	1	20944	1	1	1	1	1	3201.91
193	HMG-233	H5N3S2_H5N3F2S2	1	50.69	240.392	1	1	1	1	15.27	1	28.3275	1	1	1	37.6625	1	87.1025	1	2.7225	96.6625	89.7075	434.353	1	1	1	150.023	1	26.89	1	1047.31	1	1	33.645	9.2775	1	1	1	1	1	1	1	1	1	1	1	1	1	23.89
194	HMG-234	H5N3F1S2	1	27.14	1	1	1	1	1	1	1	22.4525	1	1	41.0525	1	1	21.045	1	1	29.63	1	1	1	1	1	3.19	1	61.745	1	1	1	1	16.985	1	1	1	1	1	1	1	1	1	1	1	1	1	1	151.84
195	HMG-235	H6N4S1_H5N3F4S1	1	214.887	46.705	1	114.132	1	1	124.612	1	102.945	1	8.3425	20.5425	1	1	10.245	119.64	1	1	1	1	1	294.97	101.965	50.515	273.63	37.0625	1	222.35	1	1	86.6025	351.44	1	5.415	1	1	114.832	1	1	2598.86	29.785	1	72.6	1	1	150.257
196	HMG-236	H3N1F2S1	1	30.9425	84.19	1	1	1	1	51.23	1	46.095	168.597	1	1	1	1	1	1	1	1	1	1	1	24.1375	58.605	2.9525	1	16.6775	1	466.928	1	1	1	91.575	1	1	1	1	1	1	1	1	1	1	1	1	1	1
197	HMG-237	H7N5F1S1_H8N6S1	1	49.215	1	1	51.945	1	1	213.54	1	73.645	1	1	53.0125	1	55.5175	46.4775	1	1	1	1	20.775	1	141.683	1	26.9275	106.185	13.4375	1	816.29	59.91	1	1	233.23	1	93.6975	1	1	1	1	1	1	1	1	1	1	1	1
198	HMG-238	x	262.135	396.788	286.658	180.95	334.71	226.785	229.548	399.435	168.067	205.12	784.54	224.938	397.688	727.308	101.308	116.708	474.835	172.118	315.91	256.4	356.365	191.615	485.93	147.865	203.01	442.92	102.008	575.367	669.043	37.4075	141.363	177.225	462.755	595.483	292.512	385.775	112.835	51.95	133.635	657.095	674.692	394.14	178.97	562.288	476.63	240.355	140.295
199	HMG-239	H5N3F1S1	1101.59	1108.85	1229.17	740.043	736.428	358.723	2183.05	1093.89	1013.22	358.837	397.595	654.57	760.06	1115.32	320.54	457.697	2099.7	488.77	1037.32	1071.45	1328.54	2117.99	1530.38	1002.25	357.46	2133.96	480.962	494.102	376.695	274.923	420.917	373.37	445.325	686.84	903.39	518.067	288.91	496.748	1208.26	1379.99	1935.01	1510.93	288.965	1711.68	1125.1	1242.57	202.917
200	HMG-240	x	566.72	1026.85	1244.5	299.54	450.425	326.053	1334.91	537.423	436.36	233.365	558.12	521.27	700.65	617.893	552.81	889.77	550.688	190.522	585.433	497.938	911.415	773.647	837.283	360.368	664.548	435.913	164.778	962.718	426.318	394.32	157	559.518	386.58	736.375	1021.91	2342.41	593.7	390.892	552.293	1017.53	1232.63	1026.83	2109.44	1145.53	1593.62	358.683	121.94
201	HMG-242	x	123.805	139.415	126.087	217.898	139.745	847.247	146.923	35.4825	162.722	42.32	174.233	11.1225	157.95	149.255	117.433	103.498	183.873	45.725	45.2775	172.342	24.18	1	1	257.935	69.805	1	40.23	23.29	317.892	1	1	68.045	97.7825	1	162.792	29.02	1	60.1875	166.25	66.1675	159.12	247.76	1	295.685	213.682	1	80.4675
202	HMG-243	x	1	18.5	1	1	1	1	1	14.61	1	2.05	1	1	1	1	1	1	1	1	1	1	13.625	1	1	1	220.795	1	1.945	1	856.173	1	1	1	1	1	1	1	1	1	1	1	1	1	1	1	1	1	1
203	HMG-244	H5N3F2S2	108.735	235.983	97.65	12.2	1	1	59.165	245.525	106.852	82.3125	110.58	34.21	94.625	86.76	49.7225	69.33	183.94	1	216.137	3.1925	212.18	1	1	1	154.227	98.0825	23.1325	1	1139.21	1	1	56.2175	93.65	1	116.68	52.7425	1	1	1	1	1	79.21	45.325	471.687	109.015	1	47.1925
204	HMG-245	x	1109.82	1536.17	1539.57	562.23	720.308	6251.28	1185.13	2535.13	923.82	2347.2	5793.42	727.83	1035.18	1842.81	870.775	1822.28	573.77	278.102	1095.44	488.825	2098.41	6905.77	1168.29	1004.15	2683.88	694.852	289.99	7227.85	1341.61	2246.34	451.228	1258	961.69	18204.6	1040.87	5475.4	1764.56	4961.25	902.93	1219.96	1646.59	1230.75	11156.7	1684.81	15888.1	2693.7	522.553
205	HMG-246	x	1	1	1	1	1	1	1	1	1	2.53	5.1425	1	25.945	1	1	1	1	1	14.425	1	1	1	1	1	1	1	1	1	1	1	1	29.5075	1	1	1	1	1	1	1	1	1	1	1	5.4	1	1	1
206	HMG-247	H5N3F1S1	318.858	486.745	500.158	100.892	15.2825	1	427.778	190.993	1	98.0575	256.36	133.973	488.955	86.65	279.805	447.635	360.603	1	221.192	102.755	229.562	1	140.787	1	85.0625	6.455	36.7475	33.5925	96.975	1	1	100.472	64.215	1	184.507	26.3475	1	45.8125	10.5975	1	121.06	129.983	1	288.093	506.35	1	1
207	HMG-248	3'-Fucosyllactose / 3'-FL (GLY060)	100.267	221.885	568.285	1285.22	1138.18	1001.66	1	4605.14	432.69	87.2525	118.312	45.49	159.332	893.548	1	1	923.675	119.925	410.575	28.2625	286.202	7771.82	1931.26	1231.6	325.395	1578.33	123.44	564.405	407.505	543.835	3983.93	1402.84	5561.8	2145.91	507.243	2723.64	1	856.947	844.785	2442.48	62.04	534.317	1235.24	1	1614.43	484.5	16713.9
208	HMG-249	Lacto-N-tetraose / LNT (GLY010)	1900.85	856.865	6707.02	334.09	1	2235.03	238.79	1	1	164.312	414.118	388.627	31.865	1161.13	164.923	63.925	5016.29	98.785	642.982	341.81	180.102	1	2086.86	7677.32	477.71	1627.72	49.13	47.37	285.095	51.11	996.99	156.803	1	4423.7	3333.05	1068.67	6.915	1	635.107	1	25705.8	171.205	1	733.587	1604.94	1	5642.16
209	HMG-250	Lacto-N-neotetraose / LNnT (GLY021)	1	1	921.688	323.53	1	1	309.445	1	1	13.195	648.205	1.5025	1	1786.03	171.295	11.19	1382.34	84.815	392.798	41.66	169.555	1	282.413	5833.08	229.998	4899.59	1	433.055	105.88	1	603.09	1	1	3558.98	1121.18	3781.76	750.363	1	221.075	144.86	23699.8	1	1	1	2797.49	315.277	5139.1
210	HMG-250	Lacto-N-neotetraose / LNnT (GLY021)	32.3125	1	661.01	251.783	1	1	315.68	1	1	39.2675	519.475	1	14.745	1374.62	58.57	1	1075.02	1	118.315	86.5325	201.363	1	215.312	4938.27	110.565	3356.57	1	382.618	121.828	1	584.327	85.1675	25.3575	2745.73	901.865	1884.81	375.278	1	267.452	1	26945.3	1	1	1	2432.85	259.6	5877.85
211	HMG-251	Blood Group H antigen pentaose type I / Lacto-N-fucopentaose I / LNFP I (GLY033-1)	1	45.62	1	1	1	1	1	1	1	4.195	69.175	1	1	1	1	1	60.2175	15.01	1	1	94.9375	1	1	431.132	41.1425	1	1	1	1	1	444.397	171.045	1	1	1	1	1	1	1	1	1	1	395.525	1	1	1	104.755
212	HMG-252	Lewis Y (LeY) pentaose (GLY052)	1	168.827	1	1	412.01	1	1	0.785	1	1	1	1	32.9325	1	1	32.6525	1	1	64.445	228.945	86.56	1	1	1	180.923	1	1	99.2625	28.3825	896.15	52.34	99.0675	53.525	1	1	536.743	1	1	26.4625	1	1	1	2977.1	1	14.17	1	1
213	HMG-255	Sialyl-lacto-N-tetraose a / LSTa (GLY081)	1060.05	1	473.15	1	1	1	1	1	1	4.04	280.882	1	1	754.985	147.335	18.235	716.002	1	106.13	1	161.662	1	1	3588.28	217.277	761.845	1	1	119.778	1	337.012	80.205	10.93	846.675	3001.86	488.285	1	1	1	1	24662.2	1	1	280.223	503.048	1	3718.68
214	HMG-256	Sialyl-lacto-N-tetraose b / LSTb	2048.07	1259.14	1277.96	290.832	386.467	3636.74	433.605	303.41	419.517	253.58	258.923	679.757	262.502	316.483	171.66	27.34	3834.51	175.715	532.805	334.832	369.255	158.213	1556.9	3079.96	316.48	714.692	204.73	108.998	1235.4	1	369.468	962.255	65.5675	517.29	554.553	551.197	1	36.62	242.415	1	7410.51	325.067	80.79	872.737	1	1	2661.89
215	HMG-257	Sialyl-lacto-N-tetraose a / LSTc	1	1	223.64	397.488	1	1	1	1	1	1	330.092	1	1	951.035	85.445	1	743.857	1	149.597	40.9575	427.887	1	13.705	4273.31	17.6375	1705.57	1	1	123.84	1	1	76.91	1	846.96	467.397	1279.4	1	1	67.37	1	35463.2	52.64	1	1	1943.55	1	3889.43
216	HMG-258	Sialylated tetraose type I / Sialyl Lewisa precursor (GLY080)	1	2067.18	1	193.73	1393.96	2862.47	240.322	18.1	1787.64	782.595	720.605	1	201.587	1	1	683.495	1	1	32.9325	305.315	118.065	584.13	1	151.48	522.727	361.948	122.96	1772.33	278.738	154.958	1	235.425	47.2075	1	3689.34	969.993	11.135	1	518.713	2210.05	6100.62	1	6657.39	1506.86	1	1930.09	1147.67
217	HMG-261	Lacto-N-fucopentaose III / LNFP III	23.6325	1	431.995	37.5675	1	1	12.7875	1	1	36.4675	582.713	1	3.6675	260.905	131.428	1	824.812	1	43.6775	1	67.05	1	111.985	3317.15	177.93	1412.81	1	35.1025	30.4975	1	296.485	80.005	25.8025	2887.87	576.115	700.483	1	1	1	1	41473.1	1810.82	1	108.41	1569.14	163.38	4860.79
218	HMG-262	Lacto-N-neofucopentaose / LNnFP V / LNFP IV (GLY061)	68.6775	1.765	82.2075	279.35	1	20.4175	1	1	1451.32	1	52.9475	1	5.6575	1	1	1	1	1	1	1	229.417	10626.2	1	171.33	369.058	518.84	1	244.977	54.2275	1	1348.49	1119.03	102.438	1117.47	138.26	1	1	1	625.795	1	1	0.445	77.6375	1	1	668.112	7057.53
219	HMG-263	Lacto-N-fucopentaose V / LNFP V (GLY062)	1029.09	414.87	3167	918.737	1	1077.31	47.435	80.38	1623.57	13.8475	23.81	36.67	7.2025	92.5825	1	1	1242.46	75.51	18.2725	50.5975	256.165	12114.8	1101.55	4288.52	605.895	871.73	33.7175	240.542	54.415	1	2531.07	1240.43	98.245	1478.46	729.822	42.1475	96.8225	1	914.725	1	7222.17	185.765	134.413	515.785	1	1076.45	11945.3
220	HMG-264	Lewis X (LeX) tetraose (GLY050)	1	571.675	1	196.825	711.382	645.31	1	1	1	1	1	1	1	1	1	379.853	1	1	1	258.123	1	318.365	1	1	274.608	1	1	579.48	1	1799.19	1	66.565	57.9775	1	361.365	756.93	1	1	1	908.57	1	489.83	6270.81	45.1475	1	1	1
[truncated: 13 more columns]
